# Supplementary material for: Decreased blood vessel density and endothelial cell subset dynamics during ageing of the endocrine system
Source: EMBO J. 2020 Nov 20;40(1):e105242. doi: 10.15252/embj.2020105242 (PMC7780152; doi:10.15252/embj.2020105242)
Supplement: Supplementary file 3 — Table EV1 [file EMBJ-40-e105242-s003.xlsx]

## Sheet: Table EV1
Table EV1. Labelling details of whole-organ (WO) and region of interest (ROI) for young and aged murine endocrine gland images available in the database
Adrenal gland
Database Name	Detailed information
AY1	WO NG2(488) Podocalyxin(546) HSPG2(594) TO-PRO-3(647) 20X
AY2	WO Vinculin(488) Dll4(546) Emcn(594) TO-PRO-3(647) 20X
AY3	WO -SMA(546) Emcn(594) TO-PRO-3(647) 20X
AY4	WO NG2(488) Sca-1(546) Emcn(594) TO-PRO-3(647) 20X
AY5	WO Vimentin(488) CXCR4(546) Emcn(594) TO-PRO-3(647) 20X
AY6	WO Collagen IV(488) Endoglin(546) F4/80(594) TO-PRO-3(647) 20X
AY7	WO VCAM-1(546) CD31(594) TO-PRO-3(647) 20X
AY8	WO PDGFR(488) Emcn(594) TO-PRO-3(647) 20X
AY9	WO Endoglin(488) Fibronectin(546) CD68(594) TO-PRO-3(647) 20X
AY10	WO FSP1(488) Isolectin(546) Emcn(594) Decorin(647) DAPI(405) 10X
AY11	WO Perilipin(488) Tie-2(546) Emcn(594) TO-PRO-3(647) 10X
AY12	WO Collagen I(488) P-selectin(546) CD102(594) TO-PRO-3(647) 10X
AY13	WO HIF1(488) Endoglin(564) HSPG2(594) TO-PRO-3(647) 10X
AY14	WO Laminin(488) VCAM-1(546) TO-PRO-3(647) 20X
AY15	WO -SMA(546) Emcn(594) TO-PRO-3(647) 20X
AO1	WO NG2(488) Podocalyxin(546) HSPG2(594) TO-PRO-3(647) 20X
AO2	WO Vinculin(488) Dll4(546) Emcn(594) TO-PRO-3(647) 20X
AO3	WO -SMA(546) Emcn(594) TO-PRO-3(647) 20X
AO4	WO NG2(488) Sca-1(546) Emcn(594) TO-PRO-3(647) 20X
AO5	WO Vimentin(488) CXCR4(546) Emcn(594) TO-PRO-3(647) 20X
AO6	WO Collagen IV(488) Endoglin(546) F4/80(594) TO-PRO-3(647) 20X
AO7	WO VCAM-1(546) CD31(594) TO-PRO-3(647) 20X
AO8	WO PDGFR (488) Emcn(546) TO-PRO-3(647) 20X
AO9	WO Endoglin(488) Fibronectin(546) CD68(594) TO-PRO-3(647) 20X
AO10	WO FSP1(488) Isolectin(546) Emcn(594) Decorin(647) DAPI(405) 10X
AO11	WO Perilipin(488) Tie-2(546) Emcn(594) TO-PRO-3(647) 10X
AO12	WO Collagen I(488) P-selectin(546) CD102(594) TO-PRO-3(647) 10X
AO13	WO HIF1(488) Endoglin(564) HSPG2(594) TO-PRO-3(647) 10X
AO14	WO Laminin(488) VCAM-1(546) TO-PRO-3(647) 20X
AO15	WO -SMA(546) Emcn(594) TO-PRO-3(647) 20X
AY16	WO SM22(488) Emcn(594) TO-PRO-3(647) 10X
AY17	WO HIF1(488) Decorin(564) Emcn(594) TO-PRO-3(647) 10X
AY18	WO PDGFR(488) Emcn(594) TO-PRO-3(647) 10X
AY19	WO EPCR(488) -SMA(546) HSPG2(594) TO-PRO-3(647) 20X
AY20	WO Perilipin(488) FABP4(546) Emcn(594) TO-PRO-3(647) 20X
AY21	WO Laminin(488) BCAM(546) TO-PRO-3(647) 20X
AY22	WO FSP1(546) Emcn(594) TO-PRO-3(647) 20X
AY23	WO FSP1(546) Emcn(594) TO-PRO-3(647) 20X
AY24	WO VEGFR3(488) Emcn(594) TO-PRO-3(647) 20X
AY25	WO VEGFR3(488) Emcn(594) TO-PRO-3(647) 20X
AY26	WO Desmin(546) Emcn(594) TO-PRO-3(647) 20X
AY27	WO Desmin(546) Emcn(594) TO-PRO-3(647) 20X
AO28	WO PDGFR(488) Emcn(594) 20X
AO29	WO VCAM-1(546) Emcn(594) TO-PRO-3(647) 20X
AO30	WO -SMA(546) Emcn(594) TO-PRO-3(647) 20X
AY31	ROI Endoglin(546) CD68(594) TO-PRO-3(647) 10X
AY32	ROI Endoglin(546) CD68(594) TO-PRO-3(647) 10X
AY33	ROI Endoglin(546) CD68(594) TO-PRO-3(647) 10X
AY34	ROI Endoglin(546) CD68(594) TO-PRO-3(647) 10X
AY35	ROI CD31(488) Emcn(594) TO-PRO-3(647) 20X
AY36	ROI CD31(488) Emcn(594) TO-PRO-3(647) 20X
AY37	ROI Podocalyxin(488) Emcn(594) TO-PRO-3(647) 20X
AY38	ROI Endoglin(488) Emcn(594) TO-PRO-3(647) 20X
AY39	ROI Endoglin(488) Emcn(594) TO-PRO-3(647) 20X
AY40	ROI Caveolin-1(488) Emcn(594) TO-PRO-3(647) 20X
AY41	ROI Caveolin-1(488) Emcn(594) TO-PRO-3(647) 20X
AY42	ROI Desmin(488) Emcn(594) TO-PRO-3(647) 20X
AY43	ROI Desmin(488) Emcn(594) TO-PRO-3(647) 20X
AY44	ROI CD34(488) CD31(546) TO-PRO-3(647) 20X
AY45	ROI CD34(488) CD31(546) TO-PRO-3(647) 20X
AY46	ROI FSP1(488) CD31(546) TO-PRO-3(647) 20X
AY47	ROI FSP1(488) CD31(546) TO-PRO-3(647) 20X
AY48	ROI PDGFR(488) CD31(546) TO-PRO-3(647) 20X
AY49	ROI PDGFR(488) CD31(546) TO-PRO-3(647) 20X
AY50	ROI PDGFR(488) CD31(546) TO-PRO-3(647) 20X
AY51	ROI Laminin(488) VCAM-1(546) TO-PRO-3(647) 20X
AY52	ROI Laminin(488) VCAM-1(546) TO-PRO-3(647) 20X
AY53	ROI Laminin(488) VCAM-1(546) TO-PRO-3(647) 20X
AY54	ROI Laminin(488) VEGFR3(546) TO-PRO-3(647) 20X
AY55	ROI Laminin(488) VEGFR3(546) TO-PRO-3(647) 20X
AY56	ROI Laminin(488) BCAM(546) TO-PRO-3(647) 20X
AY57	ROI Laminin(488) BCAM(546) TO-PRO-3(647) 20X
AY58	ROI Laminin(488) FABP4(546) TO-PRO-3(647) 20X
AY59	ROI Laminin(488) FABP4(546) TO-PRO-3(647) 20X
AY60	ROI NG2(488) Emcn(594) TO-PRO-3(647) 20X
AY61	ROI Podocalyxin(488) Emcn(594) TO-PRO-3(647) 20X
AY62	ROI Caveolin-1(488) Emcn(594) TO-PRO-3(647) 20X
AY63	ROI Caveolin-1(488) Emcn(594) TO-PRO-3(647) 20X
AY64	ROI PDGFR(488) Emcn(594) TO-PRO-3(647) 20X
AY65	ROI PDGFR(488) Emcn(594) TO-PRO-3(647) 20X
AY66	ROI CD31(488) HSPG2(594) TO-PRO-3(647) 20X
AY67	ROI CD31(488) HSPG2(594) TO-PRO-3(647) 20X
AY68	ROI FABP4(488) Emcn(594) TO-PRO-3(647) 20X
AY69	ROI Endoglin(488) Emcn(594) TO-PRO-3(647) 20X
AY70	ROI VEGFR3(488) Emcn(594) TO-PRO-3(647) 20X
AY71	ROI -SMA(546) TO-PRO-3(647) 20X
AY72	ROI -SMA(546) TO-PRO-3(647) 20X
AY73	ROI CD31(488) FSP1(546) Emcn(594) TO-PRO-3(647) 20X
AY74	ROI CD31(488) FSP1(546) Emcn(594) TO-PRO-3(647) 20X
AY75	ROI CD31(488) FSP1(546) Emcn(594) TO-PRO-3(647) 20X
AY76	ROI Caveolin-1(546) Emcn(594) TO-PRO-3(647) 20X
AY77	ROI DARC(546) Emcn(594) TO-PRO-3(647) 20X
AY78	ROI Desmin(546) Emcn(594) TO-PRO-3(647) 20X
AY79	ROI PDGFR(546) Emcn(594) TO-PRO-3 20X
AY80	ROI PDGFR(546) Emcn(594) TO-PRO-3 20X
AO81	ROI Endoglin(546) CD68(594) TO-PRO-3(647) 10X
AO82	ROI Endoglin(546) CD68(594) TO-PRO-3(647) 10X
AO83	ROI Endoglin(546) CD68(594) TO-PRO-3(647) 10X
AO84	ROI Endoglin(546) CD68(594) TO-PRO-3(647) 10X
AO85	ROI Podocalyxin(488) Emcn(594) TO-PRO-3(647) 20X
AO86	ROI Podocalyxin(488) Emcn(594) TO-PRO-3(647) 20X
AO87	ROI Podocalyxin(488) Emcn(594) TO-PRO-3(647) 20X
AO88	ROI Podocalyxin(488) Emcn(594) TO-PRO-3(647) 20X
AO89	ROI FABP4(488) Emcn(594) TO-PRO-3(647) 20X
AO90	ROI FABP4(488) Emcn(594) TO-PRO-3(647) 20X
AO91	ROI FABP4(488) Emcn(594) TO-PRO-3(647) 20X
AO92	ROI FABP4(488) Emcn(594) TO-PRO-3(647) 20X
AO93	ROI Caveolin-1(488) Emcn(594) TO-PRO-3(647) 20X
AO94	ROI PDGFR(488) Emcn(594) TO-PRO-3(647) 20X
AO95	ROI PDGFR(488) Emcn(594) TO-PRO-3(647) 20X
AO96	ROI CD31(488) HSPG2(594)TO-PRO-3(647) 20X
AO97	ROI CD31(488) HSPG2(594)TO-PRO-3(647) 20X
AO98	ROI FABP4(488) Emcn(594) TO-PRO-3(647) 20X
AO99	ROI FSP1(488) Emcn(594) TO-PRO-3(647) 20X
AO100	ROI FSP1(488) Emcn(594) TO-PRO-3(647) 20X
AO101	ROI BCAM(488) Emcn(594) TO-PRO-3(647) 20X
AO102	ROI BCAM(488) Emcn(594) TO-PRO-3(647) 20X
AO103	ROI Endoglin(488) Emcn(594) TO-PRO-3(647) 20X
AO104	ROI Endoglin(488) Emcn(594) TO-PRO-3(647) 20X
AO105	ROI VEGFR3(488) Emcn(594) TO-PRO-3(647) 20X
AO106	ROI VEGFR3(488) Emcn(594) TO-PRO-3(647) 20X
AO107	ROI CD31(488) HSPG2(594) TO-PRO-3(647) 20X
AO108	ROI CD31(488) HSPG2(594) TO-PRO-3(647) 20X
AO109	ROI NG2(488) Emcn(594) TO-PRO-3(647) 20X
AO110	ROI Desmin(488) Emcn(594) TO-PRO-3(647) 20X
AO111	ROI Desmin(488) Emcn(594) TO-PRO-3(647) 20X
AO112	ROI P-selectin(488) Emcn(594) TO-PRO-3(647) 20X
AO113	ROI P-selectin(488) Emcn(594) TO-PRO-3(647) 20X
AO114	ROI Laminin(488) FABP4(546) TO-PRO-3(647) 20X
AO115	ROI Laminin(488) FABP4(546) TO-PRO-3(647) 20X
AO116	ROI Laminin(488) BCAM(546) TO-PRO-3(647) 20X
AO117	ROI Laminin(488) BCAM(546) TO-PRO-3(647) 20X
AO118	ROI Laminin(488) BCAM(546) TO-PRO-3(647) 20X
AO119	ROI Laminin(488) BCAM(546) TO-PRO-3(647) 20X
AO120	ROI Laminin(488) VEGFR3(546) TO-PRO-3(647) 20X
AO121	ROI Laminin(488) VEGFR3(546) TO-PRO-3(647) 20X
AO122	ROI Laminin(488) VCAM-1(546) TO-PRO-3(647) 20X
AO123	ROI Laminin(488) VCAM-1(546) TO-PRO-3(647) 20X
AO124	ROI Laminin(488) VCAM-1(546) TO-PRO-3(647) 20X
AO125	ROI PDGFR(488) CD31(546) TO-PRO-3(647) 20X
AO126	ROI PDGFR(488) CD31(546) TO-PRO-3(647) 20X
AO127	ROI FSP1(488) CD31(546) TO-PRO-3(647) 20X
AO128	ROI FSP1(488) CD31(546) TO-PRO-3(647) 20X
AO129	ROI CD34(488) CD31(546) TO-PRO-3(647) 20X
AO130	ROI CD34(488) CD31(546) TO-PRO-3(647) 20X
A17w131	WO Isolectin(488) -SMA(546) Emcn(594) Decorin(647) DAPI(405) 10X
A17w132	WO Isolectin(488) -SMA(546) Emcn(594) Decorin(647) DAPI(405) 10X
A17w133	WO Isolectin(488) -SMA(546) Emcn(594) Decorin(647) DAPI(405) 10X
A78w134	ROI CD102(594) TO-PRO-3(647) 20X
A78w135	ROI Perilipin(488) PDGFR(546) TO-PRO-3(647) 20X
A78w136	WO Desmin(488) BCAM(546) HSPG2(594) TO-PRO-3(647) 20X
A78w137	WO Vinculin(488) CD117(546) Emcn(594) TO-PRO-3(647) 20X
A78w138	WO Vimentin(488) Decorin(546) Emcn(594) TO-PRO-3(647) 20X
A78w139	ROI Emcn(594) TO-PRO-3(647) 20X
A78w140	ROI Fibronectin(488) Emcn(594) TO-PRO-3(647) 20X
A60w141	WO Smoothelin(488) Emcn(594) TO-PRO-3(647) 20X
A60w142	ROI Collagen IV(488) CD68(594) TO-PRO-3(647) 20X
A60w143	ROI Laminin(488) EPCR(546) TO-PRO-3(647) 20X
A60w144	WO Laminin(488) EPCR(546) TO-PRO-3(647) 20X
A2w145	WO Laminin(488) EPCR(546) TO-PRO-3(647) 20X
A2w146	WO Perilipin(488) CD102(594) TO-PRO-3(647) 20X
A2w147	WO Vimentin(488) Decorin(546) Emcn(594) TO-PRO-3(647) 20X
A2w148	WO ATP6V(488) Dll4(546) CD102(594) TO-PRO-3(647) 20X
A2w149	WO Desmin(488) BCAM(546) HSPG2(594) TO-PRO-3(647) 20X
A4w150	WO SM22(488) CXCR4(546) EMCN(594) TO-PRO-3(647) 20X
A4w151	WO Smoothelin(488) Emcn(594) TO-PRO-3(647) 20X
A4w152	WO Claudin-5(488) CD102(594) TO-PRO-3(647) 20X
A4w153	WO Collagen IV(488) CD68(594) TO-PRO-3(647) 20X
A4w154	WO CollagenIV(488) Sca-1(546) F/80(594) TO-PRO-3(647) 20X
A4w155	WO Fibronectin(488) Podoplanin(546) Emcn(594) TO-PRO-3(647) 20X
A4w156	WO Pimonidazole(405) TO-PRO-3(647) 10X
A13w157	WO tmtEGFP CDH5 anti GFP Emcn(594) TO-PRO-3 20X
A13w158	WO tmtEGFP CDH5 anti GFP Emcn(594) TO-PRO-3 20X
A13w159	WO mTmG EGFP CSPG4 antiGFP Emcn(594) TO-PRO-3 20X
A13w160	ROI mTmG EGFP CSPG4 antiGFP Emcn(594) TO-PRO-3 20X
A13w161	ROI mTmG GFP CSPG4 antiGFP Emcn(594) TO-PRO-3 20X
A5w162	WO Tmt VeCad Cre TO-PRO-3 20X
A5w163	WO Tmt VeCad Cre TO-PRO-3 20X
A5w164	WO Tmt VeCad Cre TO-PRO-3 20X
A5w165	WO Tmt VeCad Cre TO-PRO-3 20X
A5w166	ROI Tmt VeCad Cre TO-PRO-3 20X
A5w167	ROI Tmt VeCad Cre TO-PRO-3 20X
A5w168	WO Tmt VeCad Cre CD102(488) TO-PRO-3(647) 20X
A5w169	ROI Tmt VeCad Cre CD102(488) TO-PRO-3(647) 20X
A5w170	ROI Tmt VeCad Cre CD102(488) TO-PRO-3(647) 20X
A5w171	WO Tmt VeCad Cre FABP4(488) TO-PRO-3(647) 20X
A5w172	WO Tmt VeCad Cre HSPG2(488) TO-PRO-3(647) 20X
A5w173	ROI Tmt VeCad Cre HSPG2(488) TO-PRO-3(647) 20X
A5w174	ROI Tmt VeCad Cre HSPG2(488) TO-PRO-3(647) 20X
A5w175	WO Tmt VeCad Cre Podocalyxin(488) TO-PRO-3(647) 20X
A5w176	ROI Tmt VeCad Cre Podocalyxin(488) TO-PRO-3(647) 20X
A5w177	ROI Tmt VeCad Cre Podocalyxin(488) TO-PRO-3(647) 20X
A5w178	ROI Tmt VeCad Cre P-selectin(488) TO-PRO-3(647) 20X
A5w179	ROI Tmt VeCad Cre P-selectin(488) TO-PRO-3(647) 20X
A5w180	WO Tmt VeCad Cre VCAM-1(488) TO-PRO-3(647) 20X
A5w181	ROI Tmt VeCad Cre VCAM-1(488) TO-PRO-3(647) 20X
A5w182	ROI Tmt VeCad Cre VCAM-1(488) TO-PRO-3(647) 20X
A5w183	ROI Tmt VeCad Cre VCAM-1(488) TO-PRO-3(647) 20X
A1w184	WO VEGFA(488) Emcn(594) TO-PRO-3(647) 10X
A60w185	WO VEGFA(488) Emcn(594) TO-PRO-3(647) 10X
Ovary
Database Name	Detailed information
OY1	WO Vinculin(488) Dll4(546) Emcn(594) TO-PRO-3(647) 20X
OY2	WO PDGFR(488) Sca-1(546) Emcn(594) TO-PRO-3(647) 20X
OY3	WO Claudin-5(488) Endocan(546) Emcn(594) TO-PRO-3(647) 20X
OY4	WO GJA-1(488) Endoglin(546) CD102(594) TO-PRO-3(647) 20X
OY5	WO Smoothelin(488) Endoglin(546) CD45(594) TO-PRO-3(647) 20X
OY6	WO Perilipin(488) Tie-2(546) Emcn(594) TO-PRO-3(647) 20X
OY7	WO Vimentin(488) Endoglin(564) TO-PRO-3(647) 20X
OY8	WO Fibronectin(488) Endoglin(546) CD68(594) TO-PRO-3(647) 20X
OY9	WO Laminin(488) Podocalyxin(546) TO-PRO-3(647) 20X
OY10	WO PDGFR(488) Endoglin(546) TO-PRO-3(647) 20X
OY11	WO Vimentin(488) -SMA(546) HSPG2(594) TO-PRO-3(647) 20X
OY12	WO PDGFR(488) c-kit(546) HSPG2(594) TO-PRO-3(647) 20X
OY13	WO FSP1(488) Isolectin(546) CD102(594) Endoglin(647) DAPI(405) 10X
OY14	WO GJA-1(488) VEGFR-3(546) Emcn(594) TO-PRO-3(647) 20X
OY15	WO FSP1(488) Isolectin(546) Emcn(594) Decorin(647) DAPI(405) 10X
OY16	WO FSP1(488) Isolectin(546) CD34(594) Endoglin(647) DAPI(405) 10X
OY17	WO SM22(488) HSPG2(594) TO-PRO-3(647) 10X
OY18	WO VEGFR3(546) Emcn(594) TO-PRO-3(647) 10X
OY19	WO Laminin(488) Podocalyxin(546) TO-PRO-3(647) 20X
OY20	WO Laminin(488) Endoglin(546) TO-PRO-3(647) 20X
OY21	WO HIF1(488) Endoglin(564) HSPG2(594) TO-PRO-3(647) 10X
OY22	WO -SMA(546) HSPG2(594) TO-PRO-3(647) 10X
OY23	WO Smoothelin(488) BCAM(546) HSPG2(594) TO-PRO-3(647) 10X
OY24	WO Collagen IV(488) -SMA(546) HSPG2(594) TO-PRO-3(647) 10X
OY25	WO HIF1(488) Decorin(564) Emcn(594) TO-PRO-3(647) 10X
OO1	WO Vinculin(488) Dll4(546) Emcn(594) TO-PRO-3(647) 20X
OO2	WO PDGFR(488) Sca-1(546) Emcn(594) TO-PRO-3(647) 20X
OO3	WO Claudin-5(488) Endocan(546) Emcn(594) TO-PRO-3(647) 20X
OO4	WO GJA-1(488) Endoglin(546) CD102(594) TO-PRO-3(647) 20X
OO5	WO Smoothelin(488) Endoglin(546) TO-PRO-3(647) 20X
OO6	WO Perilipin(488) Tie-2(546) Emcn(594) TO-PRO-3(647) 20X
OO7	WO Vimentin(488) Endoglin(564) TO-PRO-3(647) 20X
OO8	WO Fibronectin(488) Endoglin(546) CD68(594) TO-PRO-3(647) 20X
OO9	WO Laminin(488) Podocalyxin(546) TO-PRO-3(647) 20X
OO10	WO PDGFR(488) Endoglin(546) TO-PRO-3(647) 20X
OO11	WO Vimentin(488) -SMA(546) HSPG2(594) TO-PRO-3(647) 20X
OO12	WO PDGFR(488) c-kit(546) HSPG2(594) TO-PRO-3(647) 20X
OO13	WO FSP1(488) Isolectin(546) CD102(594) Endoglin(647) DAPI(405) 10X
OO14	WO GJA-1(488) VEGFR-3(546) Emcn(594) TO-PRO-3(647) 20X
OO15	WO FSP1(488) Isolectin(546) Emcn(594) Decorin(647) DAPI(405) 10X
OO16	WO FSP1(488) Isolectin(546) CD34(594) Endoglin(647) DAPI(405) 10X
OO17	WO SM22(488) HSPG2(594) TO-PRO-3(647) 10X
OO18	WO VEGFR3(546) Emcn(594) TO-PRO-3(647) 10X
OO19	WO Laminin(488) Podocalyxin(546) TO-PRO-3(647) 20X
OO20	WO Laminin(488) Endoglin(546) TO-PRO-3(647) 20X
OO21	WO HIF1(488) Endoglin(564) HSPG2(594) TO-PRO-3(647) 10X
OO22	WO -SMA(546) HSPG2(594) TO-PRO-3(647) 10X
OO23	WO Smoothelin(488) BCAM(546) HSPG2(594) TO-PRO-3(647) 10X
OO24	WO Collagen IV(488) -SMA(546) HSPG2(594) TO-PRO-3(647) 10X
OO25	WO HIF1(488) Decorin(546) Emcn(594) TO-PRO-3(647) 10X
OY26	WO Smoothelin(488) Emcn(594) TO-PRO-3(647) 20X
OY27	WO CD31(488) Emcn(594) TO-PRO-3(647) 20X
OY28	WO Desmin(488) CD31(546) TO-PRO-3(647) 20X
OY29	WO CD34(488) CD31(546) TO-PRO-3(647) 20X
OY30	WO Desmin(488) CD31(546) TO-PRO-3(647) 20X
OY31	WO Laminin(488) P-selectin(546) TO-PRO-3(647) 20X
OY32	WO Laminin(488) BCAM(546) TO-PRO-3(647) 20X
OY33	WO Laminin(488) VEGFR3(546) TO-PRO-3(647) 20X
OY34	WO Laminin(488) FABP4(546) TO-PRO-3(647) 20X
OO35	WO GJA-1(488) Endoglin(546) CD102(594) TO-PRO-3(647) 20X
OY36	ROI PDGFR(488) c-kit(546) HSPG2(594) TO-PRO-3(647) 20X
OY37	ROI PDGFR(488) c-kit(546) HSPG2(594) TO-PRO-3(647) 20X
OY38	ROI PDGFR(488) c-kit(546) HSPG2(594) TO-PRO-3(647) 20X
OY39	ROI Endoglin(546) CD68(594) TO-PRO-3(647) 10X
OY40	ROI Endoglin(546) CD68(594) TO-PRO-3(647) 10X
OY41	ROI Endoglin(546) CD68(594) TO-PRO-3(647) 10X
OY42	ROI Endoglin(546) CD68(594) TO-PRO-3(647) 10X
OY43	ROI Endoglin(546) CD68(594) TO-PRO-3(647) 10X
OY44	ROI CD31(488) Emcn(594) TO-PRO-3(647) 20X
OY45	ROI CD31(488) Emcn(594) TO-PRO-3(647) 20X
OY46	ROI CD31(488) Emcn(594) TO-PRO-3(647) 20X
OY47	ROI Laminin(488) CD102(594) TO-PRO-3(647) 20X
OY48	ROI Laminin(488) CD102(594) TO-PRO-3(647) 20X
OY49	ROI Laminin(488) Emcn(594) TO-PRO-3(647) 20X
OY50	ROI Laminin(488) Emcn(594) TO-PRO-3(647) 20X
OY51	ROI CD31(488) HSPG2(594) TO-PRO-3(647) 20X
OY52	ROI CD31(488) HSPG2(594) TO-PRO-3(647) 20X
OY53	ROI PDGFR(488) CD31(546) TO-PRO-3(647) 20X
OY54	ROI PDGFR(488) CD31(546) TO-PRO-3(647) 20X
OY55	ROI Caveolin-1(488) CD31(546) TO-PRO-3(647) 20X
OY56	ROI Caveolin-1(488) CD31(546) TO-PRO-3(647) 20X
OY57	ROI FSP1(488) CD31(546) TO-PRO-3(647) 20X
OY58	ROI FSP1(488) CD31(546) TO-PRO-3(647) 20X
OY59	ROI CD34(488) CD31(546) TO-PRO-3(647) 20X
OY60	ROI FSP1(488) Emcn(594) TO-PRO-3(647) 10X
OY61	ROI FSP1(488) Emcn(594) TO-PRO-3(647) 10X
OY62	ROI FSP1(488) Emcn(594) TO-PRO-3(647) 10X
OO63	ROI Endoglin(546) CD68(594) TO-PRO-3(647) 10X
OO64	ROI Endoglin(546) CD68(594) TO-PRO-3(647) 10X
OO65	ROI Endoglin(546) CD68(594) TO-PRO-3(647) 10X
OO66	ROI Endoglin(546) CD68(594) TO-PRO-3(647) 10X
OO67	ROI Endoglin(546) CD68(594) TO-PRO-3(647) 10X
OO68	ROI PDGFR(488) c-kit(546) HSPG2(594) TO-PRO-3(647) 20X
OO69	ROI Laminin(488) VEGFR3(546) TO-PRO-3(647) 20X
OO70	ROI CD31(488) HSPG2(594) TO-PRO-3(647) 20X
OO71	ROI CD31(488) HSPG2(594) TO-PRO-3(647) 20X
OO72	ROI CD31(488) HSPG2(594) TO-PRO-3(647) 20X
OO73	ROI PDGFR(488) CD31(546) TO-PRO-3(647) 20X
OO74	ROI PDGFR(488) CD31(546) TO-PRO-3(647) 20X
OO75	ROI Caveolin-1(488) CD31(546) TO-PRO-3(647) 20X
OO76	ROI Caveolin-1(488) CD31(546) TO-PRO-3(647) 20X
OO77	ROI FSP1(488) CD31(546) TO-PRO-3(647) 20X
OO78	ROI FSP1(488) CD31(546) TO-PRO-3(647) 20X
OO79	ROI Desmin(488) CD31(546) TO-PRO-3(647) 20X
OO80	ROI Desmin(488) CD31(546) TO-PRO-3(647) 20X
OO81	ROI CD34(488) CD31(546) TO-PRO-3(647) 20X
OO82	ROI CD34(488) CD31(546) TO-PRO-3(647) 20X
OO83	ROI NG2(488) CD31(546) TO-PRO-3(647) 20X
OO84	ROI NG2(488) CD31(546) TO-PRO-3(647) 20X
OO85	ROI Laminin(488) VEGFR3(546) TO-PRO-3(647) 20X
OO86	ROI Laminin(488) VEGFR3(546) TO-PRO-3(647) 20X
OO87	ROI Laminin(488) Podocalyxin(546) TO-PRO-3(647) 20X
OO88	ROI Laminin(488) Podocalyxin(546) TO-PRO-3(647) 20X
OO89	ROI Laminin(488) P-selectin(546) TO-PRO-3(647) 20X
OO90	ROI Laminin(488) P-selectin(546) TO-PRO-3(647) 20X
OO91	ROI Laminin(488) Endoglin(546) TO-PRO-3(647) 20X
OO92	ROI Laminin(488) Endoglin(546) TO-PRO-3(647) 20X
OO93	ROI Laminin(488) P-selectin(546) TO-PRO-3(647) 20X
OO94	ROI Laminin(488) P-selectin(546) TO-PRO-3(647) 20X
OO95	ROI Laminin(488) BCAM(546) TO-PRO-3(647) 20X
OO96	ROI Laminin(488) BCAM(546) TO-PRO-3(647) 20X
OO97	ROI Laminin(488) FABP4(546) TO-PRO-3(647) 20X
OO98	ROI Laminin(488) FABP4(546) TO-PRO-3(647) 20X
OO99	ROI FSP1(488) Emcn(594) TO-PRO-3(647) 10X
OO100	ROI FSP1(488) Emcn(594) TO-PRO-3(647) 10X
OO101	ROI FSP1(488) Emcn(594) TO-PRO-3(647) 10X
O17w102	WO Isolectin(488) -SMA(546) Emcn(594) Decorin(647) DAPI(405) 10X
O70w103	WO ATP6V(488) Dll4(546) CD102(594) TO-PRO-3(647) 20X
O70w104	WO Claudin-5(488) Emcn(594) TO-PRO-3(647) 20X
O70w105	WO Laminin(488) EPCR(546) TO-PRO-3(647) 20X
O70w106	WO Fibronectin(488) Podoplanin(546) Emcn(594) TO-PRO-3(647) 20X
O70w107	ROI Endoglin(488) -SMA(546) TO-PRO-3(647) 20X
O70w108	WO GJA-1(488) VEGFR3(546) Emcn(594) TO-PRO-3(647) 20X
O70w109	WO Vimentin(488) Decorin(546) Emcn(594) TO-PRO-3(647) 20X
O70w110	WO Vinculin(488) CD117(546) Emcn(594) TO-PRO-3(647) 20X
O70w111	WO Perilipin(488) PDGFR(546) CD102(594) TO-PRO-3(647) 20X
O70w112	WO SM22(488) CXCR4(546) HSPG2(594) TO-PRO-3(647) 20X
O70w113	WO Collagen IV(488) TO-PRO-3(647) 20X
O70w114	WO Collagen IV(488) CD68(594) TO-PRO-3(647) 20X
O70w115	ROI Collagen IV(488) Sca-1(546) F4/80(594) TO-PRO-3(647) 20X
O70w116	WO Pimonidazole(405) TO-PRO-3(647) 10X
O70w117	WO Smoothlin(488) Emcn(594) TO-PRO-3(647) 20X
O1w118	ROI SM22(488) Emcn(594) TO-PRO-3(647) 20X
O1w119	WO Laminin(488) EPCR(546) TO-PRO-3(647) 20X
O1w120	ROI Desmin(488) BCAM(546) HSPG2(594) TO-PRO-3(647) 20X
O3w121	ROI PDGFR(488) CD117(546) HSPG2(594) TO-PRO-3(647) 20X
O3w122	WO Collagen IV(488) CD68(594) TO-PRO-3(647) 20X
O3w123	WO SM22(488) CXCR4(546) HSPG2(594) TO-PRO-3(647) 20X
O3w124	WO Collagen IV(488)TO-PRO-3(647) 20X
O3w125	WO Collagen IV(488) Endoglycan(546) CD68(594) TO-PRO-3(647) 20X
O3w126	WO Collagen IV(488) Sca-1(546) F4/80(594) TO-PRO-3(647) 20X
O3w127	WO Endoglin(488) -SMA(546) HSPG2(594) TO-PRO-3(647) 20X
O3w128	WO Smoothlin(488) Emcn(594) TO-PRO-3(647) 20X
O4w129	WO ATP6V(488) Dll4(546) CD102(594) TO-PRO-3(647) 20X
O4w130	WO Claudin-5(488) Emcn(594) TO-PRO-3(647) 20X
O4w131	WO Perilipin(488) PDGFR(546) CD102(594) TO-PRO-3(647) 20X
O4w132	WO Fibronectin(488) Podoplanin(546) Emcn(594) TO-PRO-3(647) 20X
O4w133	WO GJA-1(488) VEGFR3(546) Emcn(594) TO-PRO-3(647) 20X
O4w134	WO Vimentin(488) Decorin(546) Emcn(594) TO-PRO-3(647) 20X
O4w135	WO Vinculin(488) CD117(546) Emcn(594) TO-PRO-3(647) 20X
O5w136	WO tmt EGFP CSPG4 antiGFP Emcn(594) TO-PRO-3(647) 20X.czi
O5w137	ROI tmt EGFP CSPG4 antiGFP Emcn(594) TO-PRO-3(647) 20X.czi
O5w138	ROI tmt EGFP CSPG4 antiGFP Emcn(594) TO-PRO-3(647) 20X.czi
O5w139	WO Tmt VeCad Cre -SMA(546) TO-PRO-3(647) 20X.czi
O5w140	WO Tmt VeCad Cre -SMA(546) TO-PRO-3(647) 20X.czi
O5w141	WO Tmt VeCad Cre -SMA(546) TO-PRO-3(647) 20X.czi
O5w142	ROI Tmt VeCad Cre -SMA(546) TO-PRO-3(647) 20X.czi
O5w143	WO Tmt VeCad Cre BCAM(488) TO-PRO-3(647) 20X.czi
O5w144	WO Tmt VeCad Cre BCAM(488) TO-PRO-3(647) 20X.czi
O5w145	ROI Tmt VeCad Cre BCAM(488) TO-PRO-3(647) 20X.czi
O1w146	WO VEGFA(488) Emcn(594) TO-PRO-3(647) 20X.czi
O60w147	WO VEGFA(488) Emcn(594) TO-PRO-3(647) 20X.czi
Pituitary gland
Database Name	Detailed information
PiY1	WO Vimentin(488) Dll4(546) Emcn(594) TO-PRO-3(647) 20X
PiY2	WO Claudin-5(488) EPCR(546) Emcn(594) TO-PRO-3(647) 20X
PiY3	WO Laminin(488) c-kit(546) Emcn(594) TO-PRO-3(647) 20X
PiY4	WO Desmin(488) VCAM-1(546) Emcn(594) TO-PRO-3(647) 20X
PiY5	WO Isolectin(546) SM22(488) Emcn(594) PDGFR(647) DAPI(405) 10X
PiY6	WO Fibronectin(488) Endoglycan(546) Emcn(594) TO-PRO-3(647) 20X
PiY7	WO Perilipin(488) Sca-1(546) Emcn(594) TO-PRO-3(647) 20X
PiY8	WO NG2(488) FABP4(546) HSPG2(594) TO-PRO-3(647) 20X
PiY9	WO Collagen IV(488) ESM-1(546) HSPG2(594) TO-PRO-3(647) 20X
PiY10	WO CD34(488) Decorin(546) Emcn (594) TO-PRO-3(647) 20X
PiY11	WO GJA-1(488) Endoglin(546) Emcn(594) TO-PRO-3(647) 20X
PiY12	WO GJA-1(488) -SMA(546) Emcn(594) TO-PRO-3(647) 20X
PiY13	WO Decorin(546) HIF1(488) Emcn(594) TO-PRO-3(647) 10X
PiY14	WO -SMA(546) Decorin(488) Emcn(594) TO-PRO-3(647) 10X
PiY15	WO -SMA(546) BCAM(488) Emcn(594) TO-PRO-3(647) 10X
PiY16	WO -SMA(546) Podocalyxin(488) Emcn(594) TO-PRO-3(647) 20X
PiY17	WO Isolectin(488) -SMA(546) Emcn(594) FSP1(647) DAPI(405) 10X
PiY18	WO Vinculin(488) Isolectin(546) CD68(594) Endoglin(647) DAPI(405) 10X
PiY19	WO FSP-1(488) Isolectin(546) Emcn(594) Podoplanin(647) DAPI(405) 10X
PiY20	WO Claudin-5(488) Isolectin(546) Emcn(594) Endoglycan(647) DAPI(405) 10X
PiY21	WO Vimentin(488) Isolectin(546) CD102(594) CXCR4(647) DAPI(405) 10X
PiY22	WO Isolectin(546) Laminin(488) Emcn(594) c-kit(647) DAPI(405) 10X
PiY23	WO P-selectin(546) Isolectin(488) Emcn(594) Vinculin(647) DAPI(405) 10X
PiY24	WO PDGFR(546) CD31(488) Emnc(594) TO-PRO-3(647) 10X
PiY25	WO PDGFR(546) MyoD(488) HSPG2(594) TO-PRO-3(647) 10X
PiY26	WO Endoglin(546) HIF1(488) HSPG2(594) TO-PRO-3(647) 20X
PiY27	WO c-kit(546) CD34(488) Emcn(594) TO-PRO-3(647) 10X
PiY28	WO ICAM1(546) LYVE1(488) Emcn(594) TO-PRO-3(647) 10X
PiY29	WO Tie-2(546) Fibronectin(488) Emcn(594) TO-PRO-3(647) 10X
PiY30	WO VCAM-1(546) Isolectin(488) Emcn(594) Smoothelin(647) DAPI(405) 10X
PiY31	WO Endoglin(546) Caveolin1(488) CD45(594) TO-PRO-3(647) 10X
PiY32	WO Endoglin(546) Laminin(488) F480(594) DAPI(405) 10x
PiO1	WO Vimentin(488) Dll4(546) Emcn(594) TO-PRO-3(647) 20X
PiO2	WO Claudin-5(488) EPCR(546) Emcn(594) TO-PRO-3(647) 20X
PiO3	WO Laminin(488) c-kit(546) Emcn(594) TO-PRO-3(647) 20X
PiO4	WO Desmin(488) VCAM-1(546) Emcn(594) TO-PRO-3(647) 20X
PiO5	WO Isolectin(546) SM22(488) Emcn(594) PDGFR(647) DAPI(405) 10X
PiO6	WO Fibronectin(488) Endoglycan(546) Emcn(594) TO-PRO-3(647) 20X
PiO7	WO Perilipin(488) Sca-1(546) Emcn(594) TO-PRO-3(647) 20X
PiO8	WO NG2(488) FABP4(546) HSPG2(594) TO-PRO-3(647) 20X
PiO9	WO Collagen IV(488) ESM-1(546) HSPG2(594) TO-PRO-3(647) 20X
PiO10	WO CD34(488) Decorin(546) Emcn (594) TO-PRO-3(647) 20X
PiO11	WO GJA-1(488) Endoglin(546) Emcn(594) TO-PRO-3(647) 20X
PiO12	WO GJA-1(488) -SMA(546) Emcn(594) TO-PRO-3(647) 20X
PiO13	WO Decorin(546) HIF1 (488) Emcn(594) TO-PRO-3(647) 10X
PiO14	WO -SMA(546) Decorin(488) Emcn(594) TO-PRO-3(647) 10X
PiO15	WO -SMA(546) BCAM(488) Emcn(594) TO-PRO-3(647) 10X
PiO16	WO -SMA(546) Podocalyxin(488) Emcn(594) TO-PRO-3(647) 20X
PiO17	WO Isolectin(488) -SMA(546) Emcn(594) FSP1(647) DAPI(405) 10X
PiO18	WO Vinculin(488) Isolectin(546) CD68(594) Endoglin(647) DAPI(405) 10X
PiO19	WO FSP-1(488) Isolectin(546) Emcn(594) Podoplanin(647) DAPI(405) 10X
PiO20	WO Claudin-5(488) Isolectin(546) Emcn(594) Endoglycan(647) DAPI(405) 10X
PiO21	WO Vimentin(488) Isolectin(546) CD102(594) CXCR4(647) DAPI(405) 10X
PiO22	WO Isolectin(546) Laminin(488) Emcn(594) c-kit(647) DAPI(405) 10X
PiO23	WO P-selectin(546) Isolectin(488) Emcn(594) Vinculin(647) DAPI(405) 10X
PiO24	WO PDGFRb(546) CD31(488) Emnc(594) TO-PRO-3(647) 10X
PiO25	WO PDGFRa(546) MyoD(488) HSPG2(594) TO-PRO-3(647) 10X
PiO26	WO Endoglin(546) HIF1(488) HSPG2(594) TO-PRO-3(637) 20X
PiO27	WO c-kit(546) CD34(488) Emcn(594) TO-PRO-3(647) 10X
PiO28	WO ICAM1(546) Lyve1(488) Emcn(594) TO-PRO-3(647) 10X
PiO29	WO Tie-2(546) Fibronectin(488) Emcn(594) TO-PRO-3(647) 10X
PiO30	WO VCAM-1(546) Isolectin(488) Emcn(594) Smoothelin(647) DAPI(405) 10X
PiO31	WO Endoglin(546) Caveolin-1(488) CD45(594) TO-PRO-3(647) 10X
PiO32	WO Endoglin(546) Laminin(488) F480(594) DAPI(405) 10X
Pi17w33	WO HistoneH3 (488) Dll4 (546) Emcn (594) DAPI(405) 10X
Pi17w34	WO HistoneH3 (488) Dll4 (546) Emcn (594) DAPI(405) 10X
Pi17w35	WO HistoneH3 (488) ESM1 (546) Emcn (594) DAPI(405) 10X
Pi17w36	WO FSP1(488) -SMA(546) F4/80(594) Endoglin(647) DAPI(405) 10X
Pi17w37	WO FSP1(488) -SMA(546) F4/80(594) Endoglin(647) DAPI(405) 10X
Pi17w38	WO Isolectin(488) ESM-1 (546) Emcn (594) FSP1 (647) DAPI(405) 10X
Pi21w39	WO Isolectin(488) ESM-1 (546) Emcn (594) FSP1 (647) DAPI(405) 10X
Pi7w40	ROI FSP1(488) ESM1(546) HSPG2(594) TO-PRO-3 10X
Pi7w41	ROI FSP1(488) ESM1(546) HSPG2(594) TO-PRO-3 10X
Pi7w42	ROI FSP1(488) ESM1(546) HSPG2(594) TO-PRO-3 10X
Pi7w43	ROI FSP1(488) ESM1(546) HSPG2(594) TO-PRO-3 10X
Pi7w44	ROI FSP1(488) ESM1(546) HSPG2(594) TO-PRO-3 10X
Pi7w45	ROI FSP1(488) ESM1(546) HSPG2(594) TO-PRO-3 10X
Pi72w46	ROI FSP1(488) ESM1(546) HSPG2(594) TO-PRO-3 10X
Pi72w47	ROI FSP1(488) ESM1(546) HSPG2(594) TO-PRO-3 10X
Pi72w48	ROI FSP1(488) ESM1(546) HSPG2(594) TO-PRO-3 10X
Pi11w49	ROI Smoothelin(488) Endoglin(546) CD68(594) TO-PRO-3(647) 20X
Pi11w50	ROI Smoothelin(488) Endoglin(546) CD68(594) TO-PRO-3(647) 20X
Pi11w51	ROI Smoothelin(488) Endoglin(546) CD68(594) TO-PRO-3(647) 20X
Pi72w52	ROI Smoothelin(488) Endoglin(546) CD68(594) TO-PRO-3(647) 20X
Pi72w53	ROI Smoothelin(488) Endoglin(546) CD68(594) TO-PRO-3(647) 20X
Pi72w54	ROI Smoothelin(488) Endoglin(546) CD68(594) TO-PRO-3(647) 20X
Pi11w55	ROI Caveolin-1(488) Endoglin(546) CD68(594) TO-PRO-3(647) 20X
Pi11w56	ROI Caveolin-1(488) Endoglin(546) CD68(594) TO-PRO-3(647) 20X
Pi11w57	ROI Caveolin-1(488) Endoglin(546) CD68(594) TO-PRO-3(647) 20X
Pi72w58	ROI Caveolin-1(488) Endoglin(546) CD68(594) TO-PRO-3(647) 20X
Pi72w59	ROI Caveolin-1(488) Endoglin(546) CD68(594) TO-PRO-3(647) 20X
Pi72w60	ROI Caveolin-1(488) Endoglin(546) CD68(594) TO-PRO-3(647) 20X
Pi11w61	ROI Desmin(488) Endoglin(546) CD68(594) TO-PRO-3(647) 20X
Pi11w62	ROI Desmin(488) Endoglin(546) CD68(594) TO-PRO-3(647) 20X
Pi11w63	ROI Desmin(488) Endoglin(546) CD68(594) TO-PRO-3(647) 20X
Pi72w64	ROI Desmin(488) Endoglin(546) CD68(594) TO-PRO-3(647) 20X
Pi72w65	ROI Desmin(488) Endoglin(546) CD68(594) TO-PRO-3(647) 20X
Pi72w66	ROI Desmin(488) Endoglin(546) CD68(594) TO-PRO-3(647) 20X
Pi11w67	ROI Vinculin(488) CD68(594) Endoglin(647) Isolectin(546) DAPI(405) 20X
Pi11w68	ROI Vinculin(488) CD68(594) Endoglin(647) Isolectin(546) DAPI(405) 20X
Pi72w69	ROI Vinculin(488) CD68(594) Endoglin(647) Isolectin(546) DAPI(405) 20X
Pi72w70	ROI Vinculin(488) CD68(594) Endoglin(647) Isolectin(546) DAPI(405) 20X
Pi11w71	ROI FSP1(488) Endoglin(546) CD68(594) TO-PRO-3(647) 20X
Pi11w72	ROI FSP1(488) Endoglin(546) CD68(594) TO-PRO-3(647) 20X
Pi72w73	ROI FSP1(488) Endoglin(546) CD68(594) TO-PRO-3(647) 20X
Pi72w74	ROI FSP1(488) Endoglin(546) CD68(594) TO-PRO-3(647) 20X
Pi1w75	WO VEGFA(488) Emcn(594) TO-PRO-3(647) 10X
Pi60w76	WO VEGFA(488) Emcn(594) TO-PRO-3(647) 10X
Testis
Database Name	Detailed information
TeY1	WO GJA-1(488) -SMA(546) Emcn(594) TO-PRO-3(647) 10X
TeY2	WO GJA-1(488) Tie-2(546) HSPG2(594) TO-PRO-3(647) 10X
TeY3	WO Isolectin(488) -SMA(546) Emcn(594) Desmin(647) DAPI(405) 10X
TeY4	WO Smoothelin(488) Isolectin(546) Emcn(594) Decorin(647) DAPI(405) 10X
TeY5	WO HIF1(488) Endoglin(546) HSPG(594) TO-PRO-3(647) 10x
TeY6	WO Isolectin(488) ESM-1(546) Emcn(594) SM22(647) DAPI(405) 10X
TeY7	WO Smoothelin(488) Podoplanin(546) HSPG2(594) TO-PRO-3(647) 10X
TeY8	WO FSP1(488) Endoglin(546) Emcn(594) DAPI(647) 10x
TeY9	WO Laminin(488) Endoglin(546) F480(594) DAPI(647) 10x
TeY10	WO HIF1(488) Decorin(546) Emcn(594) TO-PRO-3(647) 10X
TeY11	WO CD31(488) Podoplanin(546) PLVAP(594) TO-PRO-3(647) 10X
TeY12	WO FSP1(488) Isolectin(546) Emcn(594) Podoplanin(647) DAPI(405) 10X
TeY13	WO Caveolin-1(488) VEGFR3(546) HSPG2(594) TO-PRO-3(647) 10X
TeY14	WO VEGFR3(488) Caveolin-1(546) HSPG2(594) TO-PRO-3(647) 20X
TeY15	WO Desmin(488) VCAM-1(546) HSPG2(594) TO-PRO-3(647) 20X
TeY16	WO GJA-1(488) FABP4(546) HSPG2(594) TO-PRO-3(647) 20X
TeY17	WO Podoplanin(488) NG2(546) HSPG2(594) TO-PRO-3(647) 20X
TeY18	WO PDGFR(488) CD31(546) HSPG2(594) TO-PRO-3(647) 20X
TeY19	WO Collagen IV(488) Sca-1(546) F4/80(594) TO-PRO-3(647) 20X
TeY20	WO Vinculin(488) -SMA(546) HSPG2(594) TO-PRO-3(647) 20X
TeY21	WO eIF2(488) c-kit(546) HSPG2(594) TO-PRO-3(647) 20X
TeY22	WO Collagen IV(488) Endoglycan(546) CD68(594) TO-PRO-3(647) 20X
TeY23	WO Fibronectin(488) Dll4(546) HSPG2(594) TO-PRO-3(647) 20X
TeY24	WO CD34(488) Podocalyxin(546) HSPG2(594) TO-PRO-3(647) 20X
TeY25	WO SM22(488) CXCR4(546) HSPG2(594) TO-PRO-3(647) 20X
TeY26	WO GJA-1(488) FABP4(546) HSPG2(594) TO-PRO-3(647) 20X
TeY27	WO eIF2(488) ICAM-1(546) EMCN(594) TO-PRO-3(647) 20X
TeY28	WO eIF2(488) ICAM-1(546) EMCN(594) TO-PRO-3(647) 20X
TeY29	WO PDGFR(488) Tie-2(546) Emcn(594) TO-PRO-3(647) 20X
TeY30	WO PDGFR(488) CD31(546) F4/80(594) TO-PRO-3(647) 20X
TeY31	WO VCAM-1(488) Emcn(594) TO-PRO-3(647) 20X
TeY32	WO Smoothelin(488) BCAM(546) HSPG2(594) TO-PRO-3(647) 20X
TeY33	WO Smoothelin(488) PLVAP(546) Emcn(594) TO-PRO-3(647) 20X
TeY34	WO Laminin(488) VCAM-1(546) CD102(594) TO-PRO-3(647) 20X
TeY35	WO elF2(488) c-kit(546) CD102(594) TO-PRO-3(647) 20X
TeY36	WO SM22(488) CXCR4(546) Emcn(594) TO-PRO-3(647) 20X
TeY37	WO SM22(488) Fibronectin(546) Emcn(594) TO-PRO-3(647) 20X
TeY38	WO P-selectin(546) HSPG2(594) TO-PRO-3(647) 20X
TeY39	WO NG2(488) BCAM(546) Emcn(594) TO-PRO-3(647) 20X
TeO1	WO GJA-1(488) -SMA(546) Emcn(594) TO-PRO-3(647) 10X
TeO2	WO GJA-1(488) Tie-2(546) HSPG2(594) TO-PRO-3(647) 10X
TeO3	WO Isolectin(488) -SMA(546) Emcn(594) Desmin(647) DAPI(405) 10X
TeO4	WO Smoothelin(488) Isolectin(546) Emcn(594) Decorin(647) DAPI(405) 10X
TeO5	WO HIF1(488) Endoglin(546) HSPG(594) TO-PRO-3 10x
TeO6	WO Isolectin(488) ESM-1(546) Emcn(594) SM22a(647) DAPI(405) 10X
TeO7	WO Smoothelin(488) Podoplanin(546) HSPG2(594) TO-PRO-3(647) 10X
TeO8	WO FSP1(488) Endoglin(546) Emcn(594) DAPI(647) 10x
TeO9	WO Laminin(488) Endoglin(546) F4/80(594) DAPI(647) 10x
TeO10	WO HIF1(488) Decorin(546) Emcn(594) TO-PRO-3(647) 10X
TeO11	WO CD31(488) Podoplanin(546) PLVAP(594) TO-PRO-3(647) 10X
TeO12	WO FSP1(488) Isolectin(546) Emcn(594) Podoplanin(647) DAPI(405) 10X
TeO13	WO Caveolin-1(488) VEGFR3(546) HSPG2(594) TO-PRO-3(647) 10X
TeO14	WO VEGFR3(488) Caveolin-1(546) HSPG2(594) TO-PRO-3(647) 20X
TeO15	WO Desmin(488) VCAM-1(546) HSPG2(594) TO-PRO-3(647) 20X
TeO16	WO GJA-1(488) FABP4(546) HSPG2(594) TO-PRO-3(647) 20X
TeO17	WO Podoplanin(488) NG2(546) HSPG2(594) TO-PRO-3(647) 20X
TeO18	WO PDGFR(488) CD31(546) HSPG2(594) TO-PRO-3(647) 20X
TeO19	WO Collagen IV(488) Sca-1(546) F4/80(594) TO-PRO-3(647) 20X
TeO20	WO Vinculin(488) a-SMA(546) HSPG2(594) TO-PRO-3(647) 20X
TeO21	WO eIF2(488) c-kit(546) HSPG2(594) TO-PRO-3(647) 20X
TeO22	WO Collagen IV(488) Endoglycan(546) CD68(594) TO-PRO-3(647) 20X
TeO23	WO Fibronectin(488) Dll4(546) HSPG2(594) TO-PRO-3(647) 20X
TeO24	WO CD34(488) Podocalyxin(546) HSPG2(594) TO-PRO-3(647) 20X
TeO25	WO SM22(488) CXCR4(546) HSPG2(594) TO-PRO-3(647) 20X
TeO26	WO GJA-1(488) FABP4(546) HSPG2(594) TO-PRO-3(647) 20X
TeO27	WO eIF2(488) ICAM-1(546) EMCN(594) TO-PRO-3(647) 20X
TeO28	WO eIF2(488) ICAM-1(546) EMCN(594) TO-PRO-3(647) 20X
TeO29	WO PDGFR(488) Tie-2(546) Emcn(594) TO-PRO-3(647) 20X
TeO30	WO PDGFR(488) CD31(546) F4/80(594) TO-PRO-3(647) 20X
TeO31	WO VCAM-1(488) Emcn(594) TO-PRO-3(647) 20X
TeO32	WO Smoothelin(488) BCAM(546) HSPG2(594) TO-PRO-3(647) 20X
TeO33	WO Smoothelin(488) PLVAP(546) Emcn(594) TO-PRO-3(647) 20X
TeO34	WO Laminin(488) VCAM-1(546) CD102(594) TO-PRO-3(647) 20X
TeO35	WO eIF2(488) c-kit(546) CD102(594) TO-PRO-3(647) 20X
TeO36	WO SM22(488) CXCR4(546) Emcn(594) TO-PRO-3(647) 20X
TeO37	WO SM22(488) Fibronectin(546) Emcn(594) TO-PRO-3(647) 20X
TeO38	WO P-selectin(546) HSPG2(594) TO-PRO-3(647) 20X
TeO39	WO NG2(488) BCAM(546) Emcn(594) TO-PRO-3(647) 20X
TeY40	ROI P-selectin(488) Laminin(546) TO-PRO-3(647) 20X
TeY41	ROI P-selectin(488) Laminin(546) TO-PRO-3(647) 20X
TeY42	ROI VEGFR3(488) Laminin(546) TO-PRO-3(647) 20X
TeY43	ROI VEGFR3(488) Laminin(546) TO-PRO-3(647) 20X
TeY44	ROI Caveolin-1(488) CD144(546) TO-PRO-3(647) 20X
TeY45	ROI Caveolin-1(488) CD144(546) TO-PRO-3(647) 20X
TeY46	ROI BCAM(488) CD31(594) TO-PRO-3(647) 20X
TeY47	ROI BCAM(488) CD31(594) TO-PRO-3(647) 20X
TeY48	ROI FABP4(488) CD31(594) TO-PRO-3(647) 20X
TeY49	ROI PDGFR(488) CD31(546) TO-PRO-3(647) 20X
TeY50	ROI PDGFR(488) CD31(546) TO-PRO-3(647) 20X
TeY51	ROI Caveolin-1(488) CD31(546) TO-PRO-3(647) 20X
TeY52	ROI Caveolin-1(488) CD31(546) TO-PRO-3(647) 20X
TeY53	ROI FSP1(488) CD31(546) TO-PRO-3(647) 20X
TeY54	ROI FSP1(488) CD31(546) TO-PRO-3(647) 20X
TeY55	ROI Desmin(488) CD31(546) TO-PRO-3(647) 20X
TeY56	ROI Desmin(488) CD31(546) TO-PRO-3(647) 20X
TeY57	ROI CD31(488) HSPG2(594) TO-PRO-3(647) 20X
TeY58	ROI CD31(488) HSPG2(594) TO-PRO-3(647) 20X
TeY59	ROI CD31(488) HSPG2(594) TO-PRO-3(647) 20X
TeY60	ROI CD31(488) HSPG2(594) TO-PRO-3(647) 20X
TeY61	ROI CD34(488) CD31(546) TO-PRO-3(647) 20X
TeY62	ROI CD34(488) CD31(546) TO-PRO-3(647) 20X
TeY63	ROI NG2(488) CD31(546) TO-PRO-3(647) 20X
TeY64	ROI NG2(488) CD31(546) TO-PRO-3(647) 20X
TeY65	ROI CD31(488) CD102(594) TO-PRO-3(647) 20X
TeY66	ROI CD31(488) CD102(594) TO-PRO-3(647) 20X
TeY67	ROI VEGFR3(488) Emcn(594) TO-PRO-3(647) 20X
TeY68	ROI VEGFR3(488) Emcn(594) TO-PRO-3(647) 20X
TeY69	ROI CD31(488) Emcn(594) TO-PRO-3(647) 20X
TeY70	ROI CD31(488) Emcn(594) TO-PRO-3(647) 20X
TeY71	ROI Endoglin(488) Emcn(594) TO-PRO-3(647) 20X
TeY72	ROI Endoglin(488) Emcn(594) TO-PRO-3(647) 20X
TeY73	ROI Endoglin(488) Emcn(594) TO-PRO-3(647) 20X
TeY74	ROI VCAM-1(488) Emcn(594) TO-PRO-3(647) 20X
TeY75	ROI VCAM-1(488) Emcn(594) TO-PRO-3(647) 20X
TeY76	ROI VCAM-1(488) Emcn(594) TO-PRO-3(647) 20X
TeY77	ROI VCAM-1(488) Emcn(594) TO-PRO-3(647) 20X
TeY78	ROI P-selectin(488) Emcn(594) TO-PRO-3(647) 20X
TeY79	ROI P-selectin(488) Emcn(594) TO-PRO-3(647) 20X
TeY80	ROI FABP4(488) Emcn(594) TO-PRO-3(647) 20X
TeY81	ROI FABP4(488) Emcn(594) TO-PRO-3(647) 20X
TeY82	ROI BCAM(488) Emcn(594) TO-PRO-3(647) 20X
TeY83	ROI BCAM(488) Emcn(594) TO-PRO-3(647) 20X
TeY84	ROI Podocalyxin(488) Emcn(594) TO-PRO-3(647) 20X
TeY85	ROI Podocalyxin(488) Emcn(594) TO-PRO-3(647) 20X
TeY86	ROI CD31(488) Emcn(594) TO-PRO-3(647) 20X
TeY87	ROI CD31(488) Emcn(594) TO-PRO-3(647) 20X
TeY88	ROI CD31(488) Emcn(594) TO-PRO-3(647) 20X
TeO89	ROI Podocalyxin(488) Emcn(594) TO-PRO-3(647) 20X
TeO90	ROI Podocalyxin(488) Emcn(594) TO-PRO-3(647) 20X
TeO91	ROI Podocalyxin(488) Emcn(594) TO-PRO-3(647) 20X
TeO92	ROI BCAM(488) Emcn(594) TO-PRO-3(647) 20X
TeO93	ROI BCAM(488) Emcn(594) TO-PRO-3(647) 20X
TeO94	ROI BCAM(488) Emcn(594) TO-PRO-3(647) 20X
TeO95	ROI FABP4(488) Emcn(594) TO-PRO-3(647) 20X
TeO96	ROI FABP4(488) Emcn(594) TO-PRO-3(647) 20X
TeO97	ROI P-selectin(488) Emcn(594) TO-PRO-3(647) 20X
TeO98	ROI P-selectin(488) Emcn(594) TO-PRO-3(647) 20X
TeO99	ROI P-selectin(488) Emcn(594) TO-PRO-3(647) 20X
TeO100	ROI VCAM-1(488) Emcn(594) TO-PRO-3(647) 20X
TeO101	ROI VCAM-1(488) Emcn(594) TO-PRO-3(647) 20X
TeO102	ROI Endoglin(488) Emcn(594) TO-PRO-3(647) 20X
TeO103	ROI Endoglin(488) Emcn(594) TO-PRO-3(647) 20X
TeO104	ROI CD31(488) Emcn(594) TO-PRO-3(647) 20X
TeO105	ROI CD31(488) Emcn(594) TO-PRO-3(647) 20X
TeO106	ROI CD31(488) Emcn(594) TO-PRO-3(647) 20X
TeO107	ROI VEGFR3(488) Emcn(594) TO-PRO-3(647) 20X
TeO108	ROI VEGFR3(488) Emcn(594) TO-PRO-3(647) 20X
TeO109	ROI CD31(488) CD144(594) TO-PRO-3(647) 20X
TeO110	ROI CD31(488) CD144(594) TO-PRO-3(647) 20X
TeO111	ROI CD31(488) CD102(594) TO-PRO-3(647) 20X
TeO112	ROI CD31(488) CD102(594) TO-PRO-3(647) 20X
TeO113	ROI NG2(488) CD31(594) TO-PRO-3(647) 20X
TeO114	ROI NG2(488) CD31(594) TO-PRO-3(647) 20X
TeO115	ROI CD34(488) CD31(546) TO-PRO-3(647) 20X
TeO116	ROI CD34(488) CD31(546) TO-PRO-3(647) 20X
TeO117	ROI CD31(488) HSPG2(594) TO-PRO-3(647) 20X
TeO118	ROI CD31(488) HSPG2(594) TO-PRO-3(647) 20X
TeO119	ROI Desmin(488) CD31(546) TO-PRO-3(647) 20X
TeO120	ROI Desmin(488) CD31(546) TO-PRO-3(647) 20X
TeO121	ROI Desmin(488) CD31(546) TO-PRO-3(647) 20X
TeO122	ROI FSP1(488) CD31(546) TO-PRO-3(647) 20X
TeO123	ROI FSP1(488) CD31(546) TO-PRO-3(647) 20X
TeO124	ROI Caveolin-1(488) CD31(546) TO-PRO-3(647) 20X
TeO125	ROI Caveolin-1(488) CD31(546) TO-PRO-3(647) 20X
TeO126	ROI PDGFR(488) CD31(546) TO-PRO-3(647) 20X
TeO127	ROI PDGFR(488) CD31(546) TO-PRO-3(647) 20X
TeO128	ROI BCAM(488) CD31(594) TO-PRO-3(647) 20X
TeO129	ROI BCAM(488) CD31(594) TO-PRO-3(647) 20X
TeO130	ROI Caveolin-1(488) CD144(594) TO-PRO-3(647) 20X
TeO131	ROI Caveolin-1(488) CD144(594) TO-PRO-3(647) 20X
TeO132	ROI VEGFR3(488) Laminin(546) TO-PRO-3(647) 20X
TeO133	ROI VEGFR3(488) Laminin(546) TO-PRO-3(647) 20X
TeO134	ROI P-selectin(488) Laminin(546) TO-PRO-3(647) 20X
TeO135	ROI P-selectin(488) Laminin(546) TO-PRO-3(647) 20X
Te26w136	WO Isolectin(488) -SMA(546) Emcn(594) NG2(647) DAPI(405) 10X
Te26w137	WO Isolectin(488) CD31(546) HSPG2(594) PDGFR(647) DAPI(405) 10X
Te26w138	WO Isolectin(488) FABP4(546) Emcn(594) SM22a(647) DAPI(405) 10X
Te26w139	WO Isolectin(488) Podoplanin(546) Emcn(594) Collagen IV(647) DAPI(405) 10X
Te26w140	WO Isolectin(488) Endoglin(546) HSPG2(594) PDGFR(647) DAPI(405) 10X
Te26w141	WO SM22(488) PDGFR(546) Emcn(594) DAPI(405) 10X
Te26w142	WO P-Histone H3(488) ESM-1(546) Emcn(594) DAPI(405) 10X
Te26w143	WO FSP1(488) Endoglin(546) Emcn(594) DAPI(405) 10X
Te26w144	WO FSP1(488) -SMA(546) F4/80(594) Endoglin(647) Dapi(405) 10x
Te60w145	ROI Laminin(488) Endoglin(546) CD68(594) TO-PRO-3(647) 10X
Te60w146	ROI Laminin(488) Endoglin(546) CD68(594) TO-PRO-3(647) 10X
Te60w147	ROI Laminin(488) Endoglin(546) CD68(594) TO-PRO-3(647) 10X
Te60w148	ROI Laminin(488) Endoglin(546) CD68(594) TO-PRO-3(647) 10X
Te60w149	ROI Laminin(488) Endoglin(546) CD68(594) TO-PRO-3(647) 10X
Te2w150	ROI Laminin(488) Endoglin(546) CD68(594) TO-PRO-3(647) 10X
Te2w151	ROI Laminin(488) Endoglin(546) CD68(594) TO-PRO-3(647) 10X
Te60w152	ROI Claudin-5(488) Endoglin(546) CD68(594) TO-PRO-3(647) 10X
Te60w153	ROI Claudin-5(488) Endoglin(546) CD68(594) TO-PRO-3(647) 10X
Te60w154	ROI Claudin-5(488) Endoglin(546) CD68(594) TO-PRO-3(647) 10X
Te60w155	ROI Claudin-5(488) Endoglin(546) CD68(594) TO-PRO-3(647) 10X
Te2w156	ROI Claudin-5(488) Endoglin(546) CD68(594) TO-PRO-3(647) 10X
Te2w157	ROI Claudin-5(488) Endoglin(546) CD68(594) TO-PRO-3(647) 10X
Te60w158	ROI FSP1(488) Endoglin(546) CD68(594) TO-PRO-3(647) 10X
Te60w159	ROI FSP1(488) Endoglin(546) CD68(594) TO-PRO-3(647) 10X
Te60w160	ROI FSP1(488) Endoglin(546) CD68(594) TO-PRO-3(647) 10X
Te60w161	ROI FSP1(488) Endoglin(546) CD68(594) TO-PRO-3(647) 10X
Te2w162	ROI FSP1(488) Endoglin(546) CD68(594) TO-PRO-3(647) 10X
Te2w163	ROI FSP1(488) Endoglin(546) CD68(594) TO-PRO-3(647) 10X
Te60w164	ROI Collagen IV(488) Endoglycan(546) CD68(594) TO-PRO-3(647) 10X
Te60w165	ROI Collagen IV(488) Endoglycan(546) CD68(594) TO-PRO-3(647) 10X
Te60w166	ROI Collagen IV(488) Endoglycan(546) CD68(594) TO-PRO-3(647) 10X
Te60w167	ROI Collagen IV(488) Endoglycan(546) CD68(594) TO-PRO-3(647) 10X
Te2w168	ROI Collagen IV(488) Endoglycan(546) CD68(594) TO-PRO-3(647) 10X
Te2w169	ROI Collagen IV(488) Endoglycan(546) CD68(594) TO-PRO-3(647) 10X
Te60w170	ROI Collagen IV(488) Sca-1(546) F4/80(594) TO-PRO-3(647) 10X
Te60w171	ROI Collagen IV(488) Sca-1(546) F4/80(594) TO-PRO-3(647) 10X
Te60w172	ROI Collagen IV(488) Sca-1(546) F4/80(594) TO-PRO-3(647) 10X
Te60w173	ROI Collagen IV(488) Sca-1(546) F4/80(594) TO-PRO-3(647) 10X
Te2w174	ROI Collagen IV(488) Sca-1(546) F4/80(594) TO-PRO-3(647) 10X
Te2w175	ROI Collagen IV(488) Sca-1(546) F4/80(594) TO-PRO-3(647) 10X
Te2w176	ROI PDGFR(488) CD31(546) F4/80(594) TO-PRO-3(647) 10X
Te2w177	ROI PDGFR(488) CD31(546) F4/80(594) TO-PRO-3(647) 10X
Te1w178	WO Isolectin(488) Emcn(594) TO-PRO-3(405) 10X
Te60w179	WO Isolectin(488) Emcn(594) TO-PRO-3(405) 10X
Pancreas
Database Name	Detailed information
PaY1	WO EPCR(488) -SMA(546) HSPG2(594) TO-PRO-3(647) 20X
PaY2	WO elF2(488) PDGFR(546) HSPG2(594) TO-PRO-3(647) 20X
PaY3	WO Perilipin(488) FABP4(546) Emcn(594) TO-PRO-3(647) 20X
PaY4	WO Fibronectin(488) Endoglin(546) CD68(594) TO-PRO-3(647) 20X
PaY5	WO Vimentin(488) NG2(546) Emcn(594) TO-PRO-3(647) 20X
PaY6	WO Caveolin-1(488) Endoglin(546) F4/80(594) TO-PRO-3(647) 20X
PaY7	WO Collagen IV(488) P-selection(546) CD102(594) TO-PRO-3(647) 20X
PaY8	WO PDGFR(488) Sca-1(546) Emcn (594) TO-PRO-3(647) 20X
PaY9	WO Smoothelin(488) BCAM(546) Emcn(594) TO-PRO-3(647) 20X
PaY10	WO SM22(488) Endoglin(546) TO-PRO-3(647) 20X
PaY11	WO Perilipin(488) Tie-2(546) Emcn (594) TO-PRO-3(647) 20X
PaY12	WO Endoglin(546) CD45 (594) TO-PRO-3(647) 20X
PaY13	WO GJA-1(488) Endoglin(546) CD102(594) TO-PRO-3(647) 20X
PaY14	WO FSP1(488) Isolectin(546) Emcn(594) Decorin(647) DAPI(405) 10X
PaY15	WO HIF1(488) Decorin(564) Emcn(594) TO-PRO-3(647) 10X
PaY16	WO CD31(488) Emcn(594) TO-PRO-3(647) 20X
PaY17	WO P-selectin(488) Emcn(594) TO-PRO-3(647) 20X
PaY18	WO Podocalyxin(488) Emcn(594) TO-PRO-3(647) 20X
PaY19	WO VCAM-1(488) Emcn(594) TO-PRO-3(647) 20X
PaY20	WO FABP4(488) Emcn(594) TO-PRO-3(647) 20X
PaO1	WO EPCR(488) -SMA(546) HSPG2(594) TO-PRO-3(647) 20X
PaO2	WO elF2(488) PDGFR(546) HSPG2(594) TO-PRO-3(647) 20X
PaO3	WO Perilipin(488) FABP4(546) Emcn(594) TO-PRO-3(647) 20X
PaO4	WO Fibronectin(488) Endoglin(546) CD68(594) TO-PRO-3(647) 20X
PaO5	WO Vimentin(488) NG2(546) Emcn(594) TO-PRO-3(647) 20X
PaO6	WO Caveolin-1(488) Endoglin(546) F4/80(594) TO-PRO-3(647) 20X
PaO7	WO Collagen IV(488) P-selection(546) CD102(594) TO-PRO-3(647) 20X
PaO8	WO PDGFR(488) Sca-1(546) Emcn (594) TO-PRO-3(647) 20X
PaO9	WO Smoothelin(488) BCAM(546) Emcn(594) TO-PRO-3(647) 20X
PaO10	WO SM22(488) Endoglin(546) TO-PRO-3(647) 20X
PaO11	WO Perilipin(488) Tie-2(546) Emcn (594) TO-PRO-3(647) 20X
PaO12	WO Endoglin(546) CD45 (594) TO-PRO-3(647) 20X
PaO13	WO GJA-1(488) Endoglin(546) CD102(594) TO-PRO-3(647) 20X
PaO14	WO FSP1(488) Isolectin(546) Emcn(594) Decorin(647) DAPI(405) 10X
PaO15	WO HIF1(488) Decorin(564) Emcn(594) TO-PRO-3(647) 10X
PaO16	WO CD31(488) Emcn(594) TO-PRO-3(647) 20X
PaO17	WO P-selectin(488) Emcn(594) TO-PRO-3(647) 20X
PaO18	WO Podocalyxin(488) Emcn(594) TO-PRO-3(647) 20X
PaO19	WO VCAM-1(488) Emcn(594) TO-PRO-3(647) 20X
PaO20	WO FABP4(488) Emcn(594) TO-PRO-3(647) 20X
PaY21	WO VEGFR-3(546) Emcn(594) TO-PRO-3(647) 20X
PaY22	WO Endoglin(546) F4/80(594) TO-PRO-3(647) 20X
PaY23	WO HIF1(488) Decorin(564) Emcn(594) TO-PRO-3(647) 10X
PaY24	WO CD31(488) Emcn(594) TO-PRO-3(647) 20X
PaY25	WO CD31(488) PDGFR(546) Emcn(594) TO-PRO-3(647) 20X
PaY26	WO Endoglin(488) Emcn(594) TO-PRO-3(647) 20X
PaY27	WO VEGFR3(488) Emcn(594) TO-PRO-3(647) 20X
PaY28	WO CD31(488) Emcn(594) TO-PRO-3(647) 20X
PaO29	WO HIF1(488) Decorin(564) Emcn(594) TO-PRO-3(647) 10X
PaO30	WO Fibronectin(488) Endoglin(546) HSPG2(594) TO-PRO-3(647) 10X
PaY31	ROI Endoglin(546) CD68(594) TO-PRO-3(647) 10X
PaY32	ROI Endoglin(546) CD68(594) TO-PRO-3(647) 10X
PaY33	ROI Endoglin(546) CD68(594) TO-PRO-3(647) 10X
PaY34	ROI Endoglin(546) CD68(594) TO-PRO-3(647) 10X
PaY35	ROI Endoglin(546) CD68(594) TO-PRO-3(647) 10X
PaY36	ROI CD31(488) Emcn(594) TO-PRO-3(647) 20X
PaY37	ROI CD31(488) Emcn(594) TO-PRO-3(647) 20X
PaY38	ROI CD31(488) Emcn(594) TO-PRO-3(647) 20X
PaY39	ROI Podocalyxin(488) Emcn(594) TO-PRO-3(647) 20X
PaY40	ROI Podocalyxin(488) Emcn(594) TO-PRO-3(647) 20X
PaY41	ROI P-selectin(488) Emcn(594) TO-PRO-3(647) 20X
PaY42	ROI P-selectin(488) Emcn(594) TO-PRO-3(647) 20X
PaY43	ROI FABP4(488) Emcn(594) TO-PRO-3(647) 20X
PaY44	ROI FABP4(488) Emcn(594) TO-PRO-3(647) 20X
PaY45	ROI VCAM-1(488) Emcn(594) TO-PRO-3(647) 20X
PaY46	ROI VCAM-1(488) Emcn(594) TO-PRO-3(647) 20X
PaY47	ROI BCAM(488) Emcn(594) TO-PRO-3(647) 20X
PaY48	ROI BCAM(488) Emcn(594) TO-PRO-3(647) 20X
PaY49	ROI BCAM(488) Emcn(594) TO-PRO-3(647) 20X
PaY50	ROI Endoglin(488) Emcn(594) TO-PRO-3(647) 20X
PaY51	ROI Endoglin(488) Emcn(594) TO-PRO-3(647) 20X
PaY52	ROI Endoglin(488) Emcn(594) TO-PRO-3(647) 20X
PaY53	ROI VEGFA(488) Emcn(594) CD31(546) TO-PRO-3(647) 10X
PaY54	ROI VEGFA(488) Emcn(594) CD31(546) TO-PRO-3(647) 10X
PaY55	ROI VEGFA(488) Emcn(594) CD31(546) TO-PRO-3(647) 10X
PaY56	ROI VEGFA(488) Emcn(594) CD31(546) TO-PRO-3(647) 10X
PaO57	ROI Endoglin(546) CD68(594) TO-PRO-3(647) 10X
PaO58	ROI Endoglin(546) CD68(594) TO-PRO-3(647) 10X
PaO59	ROI Endoglin(546) CD68(594) TO-PRO-3(647) 10X
PaO60	ROI Endoglin(546) CD68(594) TO-PRO-3(647) 10X
PaO61	ROI Endoglin(546) CD68(594) TO-PRO-3(647) 10X
PaO62	ROI Endoglin(488) Emcn(594) TO-PRO-3(647) 20X
PaO63	ROI Endoglin(488) Emcn(594) TO-PRO-3(647) 20X
PaO64	ROI Endoglin(488) Emcn(594) TO-PRO-3(647) 20X
PaO65	ROI VCAM-1(488) Emcn(594) TO-PRO-3(647) 20X
PaO66	ROI VCAM-1(488) Emcn(594) TO-PRO-3(647) 20X
PaO67	ROI VCAM-1(488) Emcn(594) TO-PRO-3(647) 20X
PaO68	ROI FABP4(488) Emcn(594) TO-PRO-3(647) 20X
PaO69	ROI FABP4(488) Emcn(594) TO-PRO-3(647) 20X
PaO70	ROI P-selectin(488) Emcn(594) TO-PRO-3(647) 20X
PaO71	ROI P-selectin(488) Emcn(594) TO-PRO-3(647) 20X
PaO72	ROI P-selectin(488) Emcn(594) TO-PRO-3(647) 20X
PaO73	ROI Podocalyxin(488) Emcn(594) TO-PRO-3(647) 20X
PaO74	ROI Podocalyxin(488) Emcn(594) TO-PRO-3(647) 20X
PaO75	ROI Podocalyxin(488) Emcn(594) TO-PRO-3(647) 20X
Pa9w76	ROI CD31(488) Emcn(594) TO-PRO-3(647) 10X
Pa9w77	ROI CD31(488) Emcn(594) TO-PRO-3(647) 10X
Pa17w78	ROI PDGFR(488) -SMA(546) Emcn(594) Insulin(647) DAPI(405) 10X
Pa17w79	ROI PDGFR(488) -SMA(546) Emcn(594) Insulin(647) DAPI(405) 10X
Pa17w80	ROI PDGFR(488) -SMA(546) Emcn(594) Insulin(647) DAPI(405) 10X
Pa17w81	ROI Isolecin(488) CXCR4(546) Emcn(594) Insulin(647) DAPI(405) 10X
Pa17w82	ROI Isolecin(488) CXCR4(546) Emcn(594) Insulin(647) DAPI(405) 10X
Pa17w83	ROI Isolecin(488) CXCR4(546) Emcn(594) Insulin(647) DAPI(405) 10X
Pa17w84	ROI CXCR4(488) Emcn(594) TO-PRO-3(647) 10X
Pa17w85	ROI CXCR4(488) Emcn(594) TO-PRO-3(647) 10X
Pa17w86	ROI CXCR4(488) Emcn(594) TO-PRO-3(647) 10X
Pa17w87	ROI CXCR4(488) Emcn(594) TO-PRO-3(647) 10X
Pa17w88	ROI -SMA(546) Emcn(594) TO-PRO-3(647) 10X
Pa17w89	ROI -SMA(546) Emcn(594) TO-PRO-3(647) 10X
Pa17w90	ROI -SMA(546) Emcn(594) TO-PRO-3(647) 10X
Pa17w91	ROI -SMA(546) Emcn(594) TO-PRO-3(647) 10X
Pa17w92	ROI -SMA(546) Emcn(594) TO-PRO-3(647) 10X
Pa17w93	ROI -SMA(546) Emcn(594) TO-PRO-3(647) 10X
Pa17w94	ROI -SMA(546) Emcn(594) TO-PRO-3(647) 10X
Pa17w95	ROI -SMA(546) Emcn(594) TO-PRO-3(647) 10X
Pa17w96	ROI -SMA(546) Emcn(594) TO-PRO-3(647) 10X
Pa17w97	ROI -SMA(546) Emcn(594) TO-PRO-3(647) 10X
Pa17w98	ROI -SMA(546) Emcn(594) TO-PRO-3(647) 10X
Pa17w99	ROI -SMA(546) Emcn(594) TO-PRO-3(647) 10X
Pa17w100	ROI -SMA(546) Emcn(594) TO-PRO-3(647) 10X
Pa17w101	ROI -SMA(546) Emcn(594) TO-PRO-3(647) 10X
Pa17w102	ROI CD31(488) Emcn(594) TO-PRO-3(647) 10X
Pa17w103	ROI CD31(488) Emcn(594) TO-PRO-3(647) 10X
Pa17w104	WO Insulin(488) -SMA(546) Emcn(594) TO-PRO-3(647) 10X
Pa17w105	WO Caveolin-1(488) Endoglin(546) CD68(594) TO-PRO-3(647) 10X
Pa17w106	WO FSP1(488) Endoglin(546) CD68(594) TO-PRO-3(647) 10X
Pa17w107	WO Isolectin(488) -SMA(546) Emcn(594) FABP4(647) DAPI(405) 10X
Pa17w108	WO Isolectin(488) -SMA(546) Emcn(594) FABP4(647) DAPI(405) 10X
Pa17w109	WO Isolectin(488) CXCR4(546) Emcn(594) Insulin(647) DAPI(405) 10X
Pa17w110	WO FSP1(488) Isolectin(546) CD102(594) CXCR4(647) DAPI(405) 10X
Pa4w111	ROI Insulin(488) CD31(546) Emcn(594) TO-PRO-3(647) 10X
Pa4w112	ROI Insulin(488) CD31(546) Emcn(594) TO-PRO-3(647) 10X
Pa7w113	ROI CD31(488) Emcn(594) TO-PRO-3(647)
Pa17w114	ROI VEGFA(488) ESM-1(546) Emcn(594) TO-PRO-3(647) 10X
Pa17w115	ROI VEGFA(488) ESM-1(546) Emcn(594) TO-PRO-3(647) 10X
Pa17w116	ROI VEGFA(488) ESM-1(546) Emcn(594) TO-PRO-3(647) 10X
Pa17w117	ROI VEGFA(488) ESM-1(546) Emcn(594) TO-PRO-3(647) 10X
Pa17w118	ROI VEGFA(488) ESM-1(546) Emcn(594) TO-PRO-3(647) 10X
Pa17w119	ROI Insulin(488) -SMA(546) Emcn(594) TO-PRO-3(647) 10X
Pa17w120	ROI Insulin(488) -SMA(546) Emcn(594) TO-PRO-3(647) 10X
Pa17w121	ROI Insulin(488) -SMA(546) Emcn(594) TO-PRO-3(647) 10X
Pa17w122	ROI Insulin(488) -SMA(546) Emcn(594) TO-PRO-3(647) 10X
Pa17w123	ROI Gja-1(488) ESM-1(546) Emcn(594) TO-PRO-3(647) 10X
Pa17w124	ROI Gja-1(488) ESM-1(546) Emcn(594) TO-PRO-3(647) 10X
Pa17w125	ROI Gja-1(488) ESM-1(546) Emcn(594) TO-PRO-3(647) 10X
Pa17w126	ROI Gja-1(488) ESM-1(546) Emcn(594) TO-PRO-3(647) 10X
Pa17w127	ROI Gja-1(488) ESM-1(546) Emcn(594) TO-PRO-3(647) 10X
Pa17w128	ROI Gja-1(488) ESM-1(546) Emcn(594) TO-PRO-3(647) 10X
Pa17w129	ROI Gja-1(488) ESM-1(546) Emcn(594) TO-PRO-3(647) 10X
Pa17w130	ROI Gja-1(488) ESM-1(546) Emcn(594) TO-PRO-3(647) 10X
Pa17w131	ROI Gja-1(488) ESM-1(546) Emcn(594) TO-PRO-3(647) 10X
Pa17w132	ROI Gja-1(488) ESM-1(546) Emcn(594) TO-PRO-3(647) 10X
Pa7w133	ROI Insulin(488) CXCR4(546) Emcn(594) TO-PRO-3(647) 10X
Pa7w134	ROI Insulin(488) CXCR4(546) Emcn(594) TO-PRO-3(647) 10X
Pa7w135	ROI Insulin(488) CXCR4(546) Emcn(594) TO-PRO-3(647) 10X
Pa7w136	ROI Insulin(488) CXCR4(546) Emcn(594) TO-PRO-3(647) 10X
Pa7w137	ROI Insulin(488) CXCR4(546) Emcn(594) TO-PRO-3(647) 10X
Pa7w138	ROI Insulin(488) CXCR4(546) Emcn(594) TO-PRO-3(647) 10X
Pa7w139	ROI Insulin(488) CXCR4(546) Emcn(594) TO-PRO-3(647) 10X
Pa7w140	ROI Insulin(488) CXCR4(546) Emcn(594) TO-PRO-3(647) 10X
Pa7w141	ROI Insulin(488) ESM-1(546) Emcn(594) TO-PRO-3(647) 10X
Pa7w142	ROI Insulin(488) ESM-1(546) Emcn(594) TO-PRO-3(647) 10X
Pa17w143	ROI Insulin(488) ESM-1(546) Emcn(594) TO-PRO-3(647) 10X
Pa17w144	ROI Insulin(488) ESM-1(546) Emcn(594) TO-PRO-3(647) 10X
Pa17w145	ROI Insulin(488) ESM-1(546) Emcn(594) TO-PRO-3(647) 10X
Pa17w146	ROI Insulin(488) ESM-1(546) Emcn(594) TO-PRO-3(647) 10X
Pa17w147	ROI Insulin(488) ESM-1(546) Emcn(594) TO-PRO-3(647) 10X
Pa17w148	ROI Insulin(488) ESM-1(546) Emcn(594) TO-PRO-3(647) 10X
Pa17w149	ROI Insulin(488) ESM-1(546) Emcn(594) TO-PRO-3(647) 10X
Pa17w150	ROI Insulin(488) ESM-1(546) Emcn(594) TO-PRO-3(647) 10X
Pa17w151	ROI Insulin(488) ESM-1(546) Emcn(594) TO-PRO-3(647) 10X
Pa17w152	ROI Insulin(488) ESM-1(546) Emcn(594) TO-PRO-3(647) 10X
Pa17w153	ROI Insulin(488) ESM-1(546) Emcn(594) TO-PRO-3(647) 10X
Pa17w154	ROI Insulin(488) ESM-1(546) Emcn(594) TO-PRO-3(647) 10X
PaE155	ROI Insulin(488) CD31(546) Emcn(594) TO-PRO-3(647) 10X
PaE156	ROI Insulin(488) CD31(546) Emcn(594) TO-PRO-3(647) 10X
PaE157	ROI Insulin(488) CD31(546) Emcn(594) TO-PRO-3(647) 10X
Pa1w158	ROI Insulin(488) CD31(546) Emcn(594) TO-PRO-3(647) 10X
Pa1w159	ROI Insulin(488) CD31(546) Emcn(594) TO-PRO-3(647) 10X
Pa1w160	ROI Insulin(488) CD31(546) Emcn(594) TO-PRO-3(647) 10X
Pa1w161	ROI Insulin(488) CD31(546) Emcn(594) TO-PRO-3(647) 10X
Pa1w162	ROI Insulin(488) CD31(546) Emcn(594) TO-PRO-3(647) 10X
Pa17w163	ROI CD31(546) Emcn(594) TO-PRO-3(647) 10X
Pa17w164	ROI CD31(546) Emcn(594) TO-PRO-3(647) 10X
Pa17w165	ROI CD31(546) Emcn(594) TO-PRO-3(647) 10X
Pa60w166	ROI CD31(488) Emcn(594) DAPI(405) 10X
Pa60w167	ROI CD31(488) Emcn(594) DAPI(405) 10X
Pa60w168	ROI CD31(488) Emcn(594) DAPI(405) 10X
Pa60w169	ROI Ki67(488) Emcn(594) DAPI(405) 10X
Pa60w170	ROI Ki67(488) Emcn(594) DAPI(405) 10X
Pa60w171	ROI Ki67(488) Emcn(594) DAPI(405) 10X
Pa60w172	ROI Ki67(488) Emcn(594) DAPI(405) 10X
PaE173	ROI Insulin(488) VE-Cadherin(594) TO-PRO-3(647) 10X
Pa1w174	ROI Insulin(488) VE-Cadherin(594) TO-PRO-3(647) 10X
Thyroid gland
Database Name	Detailed information
ThY1	WO Endoglin(488) Fibronectin(546) CD68(594) TO-PRO-3(647) 20X
ThY2	WO Collagen IV(488) c-kit(546) Emcn(594) TO-PRO-3(647) 20X
ThY3	WO Perilipin(488) FABP4(546) Emcn(594) TO-PRO-3(647) 20X
ThY4	WO Smoothelin(488) BCAM(546) Emcn(594) TO-PRO-3(647) 20X
ThY5	WO PDGFR(488) Podoplanin(546) Emcn(594) TO-PRO-3(647) 20X
ThY6	WO Caveolin-1(488) Endoglin(546) F4/80(594) TO-PRO-3(647) 20X
ThY7	WO Laminin(488) CXCR4(546) Emcn(594) TO-PRO-3(647) 20X
ThY8	WO GJA-1(488) BCAM(546) CD102(594) TO-PRO-3(647) 20X
ThY9	WO Endoglycan(546) HSPG2(594) TO-PRO-3(647) 20X
ThY10	WO EPCR(488) a-SMA(546) HSPG2(594) TO-PRO-3(647) 20X
ThY11	WO elF2(488) PDGFR(546) HSPG2(594) TO-PRO-3(647) 20X
ThY12	WO Vimentin(488) PDGFR(546) Emcn(594) TO-PRO-3(647) 20X
ThY13	WO NG2(488) BCAM(546) Emcn(594) TO-PRO-3(647) 20X
ThY14	WO Claudin-5(488) DLL4(546) Emcn(594) TO-PRO-3(647) 10X
ThY15	WO HIF1(488) Endoglin(564) HSPG2(594) TO-PRO-3(647) 10X
ThY16	WO HIF1(488) Decorin(564) Emcn(594) TO-PRO-3(647) 10X
ThY17	WO FSP1(488) Isolectin(546) CD34(594) Endoglin(647) DAPI(405) 10X
ThY18	WO FSP1(488) Isolectin(546) CD102(594) Endoglin(647) DAPI(405) 10X
ThY19	WO GJA-1(488) Tie-2(564) Emcn(594) TO-PRO-3(647) 10X
ThY20	WO CD31(488) Emcn(594) TO-PRO-3(647) 20X
ThO1	WO Endoglin(488) Fibronectin(546) CD68(594) TO-PRO-3(647) 20X
ThO2	WO Collagen IV(488) c-kit(546) Emcn(594) TO-PRO-3(647) 20X
ThO3	WO Perilipin(488) FABP4(546) Emcn(594) TO-PRO-3(647) 20X
ThO4	WO Smoothelin(488) BCAM(546) Emcn(594) TO-PRO-3(647) 20X
ThO5	WO PDGFR(488) Podoplanin(546) Emcn(594) TO-PRO-3(647) 20X
ThO6	WO Caveolin-1(488) Endoglin(546) F4/80(594) TO-PRO-3(647) 20X
ThO7	WO Laminin(488) CXCR4(546) Emcn(594) TO-PRO-3(647) 20X
ThO8	WO GJA-1(488) BCAM(546) CD102(594) TO-PRO-3(647) 20X
ThO9	WO Endoglycan(546) HSPG2(594) TO-PRO-3(647) 20X
ThO10	WO EPCR(488) -SMA(546) HSPG2(594) TO-PRO-3(647) 20X
ThO11	WO elF2(488) PDGFR(546) HSPG2(594) TO-PRO-3(647) 20X
ThO12	WO Vimentin(488) PDGFR(546) Emcn(594) TO-PRO-3(647) 20X
ThO13	WO NG2(488) BCAM(546) Emcn(594) TO-PRO-3(647) 20X
ThO14	WO Claudin-5(488) Dll4(546) Emcn(594) TO-PRO-3(647) 10X
ThO15	WO HIF1(488) Endoglin(564) HSPG2(594) TO-PRO-3(647) 10X
ThO16	WO HIF1(488) Decorin(564) Emcn(594) TO-PRO-3(647) 10X
ThO17	WO FSP1(488) Isolectin(546) CD34(594) Endoglin(647) DAPI(405) 10X
ThO18	WO FSP1(488) Isolectin(546) CD102(594) Endoglin(647) DAPI(405) 10X
ThO19	WO GJA-1(488) Tie-2(564) Emcn(594) TO-PRO-3(647) 10X
ThO20	WO CD31(488) Emcn(594) TO-PRO-3(647) 20X
ThY21	WO Laminin(488) Isolectin(546) Emcn(594) Decorin(647) DAPI(405) 10X
ThY22	WO Laminin(488) Isolectin(546) Emcn(594) Decorin(647) DAPI(405) 10X
ThO23	WO Vimentin(488) VCAM-1(546) Emcn(594) TO-PRO-3(647) 20X
ThO24	WO Collagen IV(488) Sca-1(546) PLVAP(594) TO-PRO-3(647) 20X
ThO25	WO -SMA(546) Emcn(594) TO-PRO-3(647) 20X
ThO26	WO Endoglin(488) Emcn(594) TO-PRO-3(647) 20X
ThO27	WO CD31(488) Emcn(594) TO-PRO-3(647) 20X
ThO28	WO BCAM(488) Emcn(594) TO-PRO-3(647) 20X
ThO29	WO BCAM(488) Emcn(594) TO-PRO-3(647) 20X
ThO30	WO Endoglin(488) Emcn(594) TO-PRO-3(647) 20X
ThY31	ROI Endoglin(546) CD68(594) TO-PRO-3(647) 10X
ThY32	ROI Endoglin(546) CD68(594) TO-PRO-3(647) 10X
ThY33	ROI Endoglin(546) CD68(594) TO-PRO-3(647) 10X
ThY34	ROI Endoglin(546) CD68(594) TO-PRO-3(647) 10X
ThY35	ROI Endoglin(546) CD68(594) TO-PRO-3(647) 10X
ThY36	ROI P-selectin(488) Emcn(594) TO-PRO-3(647) 20X
ThY37	ROI P-selectin(488) Emcn(594) TO-PRO-3(647) 20X
ThY38	ROI PDGFR(488) Emcn(594) TO-PRO-3(647) 20X
ThY39	ROI PDGFR(488) Emcn(594) TO-PRO-3(647) 20X
ThY40	ROI Caveolin-1(488) Emcn(594) TO-PRO-3(647) 20X
ThY41	ROI Caveolin-1(488) Emcn(594) TO-PRO-3(647) 20X
ThY42	ROI FSP1(488) Emcn(594) TO-PRO-3(647) 20X
ThY43	ROI FSP1(488) Emcn(594) TO-PRO-3(647) 20X
ThY44	ROI FSP1(488) Emcn(594) TO-PRO-3(647) 20X
ThY45	ROI HSPG2(488) Podocalyxin(546) TO-PRO-3(647) 20X
ThY46	ROI Desmin(488) Emcn(594) TO-PRO-3(647) 20X
ThY47	ROI Desmin(488) Emcn(594) TO-PRO-3(647) 20X
ThY48	ROI CD34(488) Emcn(594) TO-PRO-3(647) 20X
ThY49	ROI CD34(488) Emcn(594) TO-PRO-3(647) 20X
ThY50	ROI NG2(488) Emcn(594) TO-PRO-3(647) 20X
ThY51	ROI NG2(488) Emcn(594) TO-PRO-3(647) 20X
ThY52	ROI Podocalyxin(488) Emcn(594) TO-PRO-3(647) 20X
ThY53	ROI Podocalyxin(488) Emcn(594) TO-PRO-3(647) 20X
ThY54	ROI FABP4(488) Emcn(594) TO-PRO-3(647) 20X
ThY55	ROI FABP4(488) Emcn(594) TO-PRO-3(647) 20X
ThY56	ROI Endoglin(488) Emcn(594) TO-PRO-3(647) 20X
ThY57	ROI BCAM(488) Emcn(594) TO-PRO-3(647) 20X
ThY58	ROI VCAM-1(488) Emcn(594) TO-PRO-3(647) 20X
ThY59	ROI FABP4(488) Emcn(594) TO-PRO-3(647) 20X
ThY60	ROI Podocalyxin(488) Emcn(594) TO-PRO-3(647) 20X
ThY61	ROI CD31(488) PDGFR(546) Emcn(594) TO-PRO-3(647) 20X
ThY62	ROI FSP1(488) Emcn(594) TO-PRO-3(647) 10X
ThY63	ROI FSP1(488) Emcn(594) TO-PRO-3(647) 10X
ThY64	ROI FSP1(488) Emcn(594) TO-PRO-3(647) 10X
ThO65	ROI Endoglin(546) CD68(594) TO-PRO-3(647) 10X
ThO66	ROI Endoglin(546) CD68(594) TO-PRO-3(647) 10X
ThO67	ROI Endoglin(546) CD68(594) TO-PRO-3(647) 10X
ThO68	ROI Endoglin(546) CD68(594) TO-PRO-3(647) 10X
ThO69	ROI Endoglin(546) CD68(594) TO-PRO-3(647) 10X
ThO70	ROI P-selectin(488) Emcn(594) TO-PRO-3(647) 20X
ThO71	ROI P-selectin(488) Emcn(594) TO-PRO-3(647) 20X
ThO72	ROI P-selectin(488) Emcn(594) TO-PRO-3(647) 20X
ThO73	ROI PDGFR(488) Emcn(594) TO-PRO-3(647) 20X
ThO74	ROI PDGFR(488) Emcn(594) TO-PRO-3(647) 20X
ThO75	ROI PDGFR(488) Emcn(594) TO-PRO-3(647) 20X
ThO76	ROI Caveolin-1(488) Emcn(594) TO-PRO-3(647) 20X
ThO77	ROI Caveolin-1(488) Emcn(594) TO-PRO-3(647) 20X
ThO78	ROI Caveolin-1(488) Emcn(594) TO-PRO-3(647) 20X
ThO79	ROI FSP1(488) Emcn(594) TO-PRO-3(647) 20X
ThO80	ROI FSP1(488) Emcn(594) TO-PRO-3(647) 20X
ThO81	ROI FSP1(488) Emcn(594) TO-PRO-3(647) 20X
ThO82	ROI HSPG2(488) Podocalysin(546) TO-PRO-3(647) 20X
ThO83	ROI Desmin(488) Emcn(594) TO-PRO-3(647) 20X
ThO84	ROI Desmin(488) Emcn(594) TO-PRO-3(647) 20X
ThO85	ROI CD34(488) Emcn(594) TO-PRO-3(647) 20X
ThO86	ROI CD34(488) Emcn(594) TO-PRO-3(647) 20X
ThO87	ROI NG2(488) Emcn(594) TO-PRO-3(647) 20X
ThO88	ROI NG2(488) Emcn(594) TO-PRO-3(647) 20X
ThO89	ROI VEGFR3(488) Emcn(594) TO-PRO-3(647) 20X
ThO90	ROI VCAM-1(488) Emcn(594) TO-PRO-3(647) 20X
ThO91	ROI VCAM-1(488) Emcn(594) TO-PRO-3(647) 20X
ThO92	ROI FABP4(488) Emcn(594) TO-PRO-3(647) 20X
ThO93	ROI FABP4(488) Emcn(594) TO-PRO-3(647) 20X
ThO94	ROI FABP4(488) Emcn(594) TO-PRO-3(647) 20X
ThO95	ROI Podocalyxin(488) Emcn(594) TO-PRO-3(647) 20X
ThO96	ROI Podocalyxin(488) Emcn(594) TO-PRO-3(647) 20X
ThO97	ROI Podocalyxin(488) Emcn(594) TO-PRO-3(647) 20X
ThO98	ROI FSP1(488) Emcn(594) TO-PRO-3(647) 10X
ThO99	ROI FSP1(488) Emcn(594) TO-PRO-3(647) 10X
ThO100	ROI FSP1(488) Emcn(594) TO-PRO-3(647) 10X
ThO101	ROI FSP1(488) Emcn(594) TO-PRO-3(647) 10X
Th17w102	WO Laminin(488) -SMA(546) Emcn(594) TO-PRO-3(647) 10X
Th17w103	WO Caveolin-1(488) Endoglin(546) CD68(594) TO-PRO-3(647) 10X
Th17w104	WO FSP1(488) Endoglin(546) CD68(594) TO-PRO-3(647) 10X
Th17w105	WO Isolectin(488) -SMA(546) Emcn(594) Decorin(647) DAPI(405) 10X
Th17w106	WO ESM-1(546) Emcn(594) TO-PRO-3(647) 10X
Th3w107	WO Pimonidazole(405) TO-PRO-3(647)
Th13w108	WO tmt EGFP CDH5 anti GFP Emcn(594) TO-PRO-3(647) 20X
Th13w109	WO tmt EGFP CDH5 anti GFP Emcn(594) TO-PRO-3(647) 20X
Th5w110	WO mTmG EGFP CSPG4 antiGFP Emcn(594) TO-PRO-3(647) 20X
Th5w111	WO mTmG EGFP CSPG4 antiGFP Emcn(594) TO-PRO-3(647) 20X
Th5w112	ROI mTmG EGFP CSPG4 antiGFP Emcn(594) TO-PRO-3(647) 20X
Th5w113	ROI mTmG EGFP CSPG4 antiGFP Emcn(594) TO-PRO-3(647) 20X
Th1w114	WO VEGFA(546) Emcn(594) TO-PRO-3(647) 10X
Th60w115	WO VEGFA(546) Emcn(594) TO-PRO-3(647) 10X
