# Supplementary material for: Decreased blood vessel density and endothelial cell subset dynamics during ageing of the endocrine system
Source: EMBO J. 2020 Nov 20;40(1):e105242. doi: 10.15252/embj.2020105242 (PMC7780152; doi:10.15252/embj.2020105242)
Supplement: Supplementary file 4 — Table EV2 [file EMBJ-40-e105242-s004.xlsx]

## Sheet: Table EV2
Table EV2. Tissue-specific features of vasculature in the endocrine system
GLANDS	CAPILLARY DISTRUBUTION	ARTERY DISTRUBUTION
THYROID GLAND	Basket-like capillary networks surrounding follicles.	Large arteries mainly located in the medulla part, further branching into smaller arterioles closer to follicles.
OVARY	Dense vascular networks surrounding follicles.	Large arteries mainly located in the medulla part, further branching into smaller arterioles closer to follicles.
PANCREAS	Irregular capillary mesh inside each lobule; pancreatic islets are surrounded by slightly thicker capillaries with irregular features.	Large arteries located in the interlobular septa, further branching into smaller arterioles closer to lobule and pancreatic islets.
TESTIS	Network pattern of intertubular and peritubular capillaries surrounding the seminiferous tubules.	Large arteries located at the outer part of testis, further penetrating between seminiferous tubules.
ADRENAL GLAND	Three main structures from outer part to inner part: 1) Basket- like plexus of glomerular; 2) Radially disposed plexus of fascicular capillaries; 3) Interconnected vessels.	Small arteries/arterioles invade the cortex from the periphery of the gland.
PITUITARY GLAND	Intensive capillary plexus at both pars distails and pars nervosa regions.	Arteries mainly observed in the pars nervosa of pituitary gland.
