# Supplementary material for: Decreased blood vessel density and endothelial cell subset dynamics during ageing of the endocrine system
Source: EMBO J. 2020 Nov 20;40(1):e105242. doi: 10.15252/embj.2020105242 (PMC7780152; doi:10.15252/embj.2020105242)
Supplement: Supplementary file 5 — Table EV3 [file EMBJ-40-e105242-s005.xlsx]

## Sheet: Table EV3
Table EV3. Age-associated changes in the vascular microenvironments in endocrine system
	Pancreas		Ovary		Adrenal Gland		Thyroid Gland		Pituitary Gland		Testis
	YOUNG	AGED	YOUNG	AGED	YOUNG	AGED	YOUNG	AGED	YOUNG	AGED	YOUNG	AGED
VESSEL DENSITY	Increase	Decrease	No change	No change	No change	No change	No change	No change	Decrease	Increase	Increase	Decrease
CAPILLARY DIAMETER	No change	No change	No change	No change	Decrease	Increase	No change	No change	No change	No change	Increase	Decrease
CAPILLARY DISTRIBUTION	No change	No change	No change	No change	No change	No change	No change	No change	No change	No change	No change	No change
ARTERIAL NUMBERS	Increase	Decrease	NA	NA	No change	No change	Increase	Decrease	No change	No change	Increase	Decrease
ARTERY DIAMETER	No change	No change	No change	No change	No change	No change	No change	No change	Increase	Decrease	Increase	Decrease
ARTERY DISTRIBUTION	No change	No change	No change	No change	No change	No change	No change	No change	No change	No change	No change	No change
PERICYTES	No change	No change	No change	No change	No change	No change	No change	No change	No change	No change	No change	No change
FIBROBLASTS	Decrease	Increase	Decrease	Increase	Decrease	Increase	Decrease	Increase	No change	No change	No change	No change
MACROPHAGES	Decrease	Increase	Decrease	Increase	Decrease	Increase	Decrease	Increase	Decrease	Increase	Decrease	Increase
