# Supplementary material for: Decreased blood vessel density and endothelial cell subset dynamics during ageing of the endocrine system
Source: EMBO J. 2020 Nov 20;40(1):e105242. doi: 10.15252/embj.2020105242 (PMC7780152; doi:10.15252/embj.2020105242)
Supplement: Supplementary file 6 — Table EV4 [file EMBJ-40-e105242-s006.xlsx]

## Sheet: Table EV4
Table EV4. Details of healthy young and aged human endocrine gland tissue samples
Serial Number	Sample Name	Sample AMSBIO ID	Cataloge Number	Age	Gender	Diagnosis	Ethnicity	Year of Procurement
1	Ovary	4765	AMS-33028	19	female	normal	Caucasian	2016-11-09
2	Ovary	5514	AMS-33028	18	female	normal	Caucasian	2015-07-19
3	Ovary	6379	AMS-33028	18	female	normal	Caucasian	2016-12-03
4	Ovary	7456	AMS-33028	19	female	normal	Caucasian	2017-05-15
5	Ovary	2108	AMS-33028	80	female	normal	Caucasian	2017-07-30
6	Ovary	1582	AMS-33028	79	female	normal	Caucasian	2017-03-13
7	Ovary	6715	AMS-33028	70	female	normal	Caucasian	2015-01-12
8	Ovary	4517	AMS-33028	72	female	normal	Caucasian	2016-08-28
9	Testis	149	AMS45022	18	male	normal	Caucasian	2016-04-19
10	Testis	152	AMS45022	19	male	normal	Caucasian	2017-05-03
11	Testis	154	AMS45022	18	male	normal	Caucasian	2017-05-25
12	Testis	156	AMS45022	20	male	normal	Caucasian	2018-09-11
13	Testis	29300	AMS45022	70	male	normal	Caucasian	2014-09-22
14	Testis	3509	AMS45022	71	male	normal	Caucasian	2014-07-01
15	Testis	3077	AMS45022	76	male	normal	Caucasian	2017-08-27
16	Testis	7267	AMS45022	75	male	normal	Caucasian	2017-03-18
17	Pancreas	157	AMS-34028	20	male	normal	Caucasian	2018-02-14
18	Pancreas	159	AMS-34028	18	male	normal	Caucasian	2016-07-18
19	Pancreas	164	AMS-34028	20	male	normal	Caucasian	2017-02-24
20	Pancreas	166	AMS-34028	19	female	normal	Caucasian	2016-11-17
21	Pancreas	31185	AMS-34028	73	female	normal	Caucasian	2017-03-15
22	Pancreas	313021	AMS-34028	70	male	normal	Caucasian	2017-06-05
23	Pancreas	31385	AMS-34028	75	female	normal	Caucasian	2018-02-16
24	Pancreas	313651	AMS-34028	72	female	normal	Caucasian	2017-10-22
25	Thyroid gland	235	AMS-47028	18	female	normal	Caucasian	2015-09-27
26	Thyroid gland	3555	AMS-47028	19	female	normal	Caucasian	2015-06-19
27	Thyroid gland	5279	AMS-47028	19	female	normal	Caucasian	2015-04-20
28	Thyroid gland	6022	AMS-47028	20	female	normal	Caucasian	2016-10-03
29	Thyroid gland	4274	AMS-47028	71	female	normal	Caucasian	2016-05-20
30	Thyroid gland	3712	AMS-47028	73	male	normal	Caucasian	2015-12-01
31	Thyroid gland	2640	AMS-47028	70	female	normal	Caucasian	2016-01-23
32	Thyroid gland	4888	AMS-47028	72	female	normal	Caucasian	2017-02-17
33	Adrenal gland	28180	AMS-02028	20	male	normal	Caucasian	2016-03-10
34	Adrenal gland	114	AMS-02028	18	male	normal	Caucasian	2015-11-30
35	Adrenal gland	28420	AMS-02028	20	male	normal	Caucasian	2016-06-12
36	Adrenal gland	2230	AMS-02028	19	male	normal	Caucasian	2016-04-24
37	Adrenal gland	9271	AMS-02028	75	female	normal	Caucasian	2016-08-09
38	Adrenal gland	28444	AMS-02028	74	female	normal	Caucasian	2016-03-02
39	Adrenal gland	28374	AMS-02028	79	male	normal	Caucasian	2015-05-30
40	Adrenal gland	3061	AMS-02028	80	male	normal	Caucasian	2015-11-14
