# Supplementary material for: Decreased blood vessel density and endothelial cell subset dynamics during ageing of the endocrine system
Source: EMBO J. 2020 Nov 20;40(1):e105242. doi: 10.15252/embj.2020105242 (PMC7780152; doi:10.15252/embj.2020105242)
Supplement: Supplementary file 16 — Movie EV10 [file EMBJ-40-e105242-s016.zip]

Archive with 2 entries (2 files):
- Movie_EV10.docx
- Movie_EV10_new.mp4
